# Supplementary material for: YAP1 acts as oncogenic target of 11q22 amplification in multiple cancer subtypes
Source: Oncotarget. 2014 Mar 23;5(9):2608–21. doi: 10.18632/oncotarget.1844 (PMC4058031; doi:10.18632/oncotarget.1844)
Supplement: Supplementary file 2 [file oncotarget-05-2608-s002.xls]

## Sheet: suptable3 ClassComp-SiOTvsSiYAP
Description of the problem:
Number of classes: 2
Number of genes used for random variance estimation: 48803
Number of genes that passed filtering criteria: 15849
Type of univariate test used: Paired T-test (with random variance model)
Column of the Experiment Descriptors sheet that defines class variable : AMP-48-72-96		: siOT versus siYAP1
Univariate test random variance model parameters: a= 4.23317 , b= 6.42994 , Kolmogorov-Smirnov statistic= 0.01095
Nominal significance level of each univariate test: 0.001
Summary of Results:
Number of genes significant at 0.001 level of the univariate test: 707
Global test: probability of getting at least 707 genes significant by chance (at the 0.001 level) if there are no real differences between the classes: 0.00195
Genes which discriminate among classes:
Table 1 - Sorted by p-value of the univariate test.
The first 707 genes are significant at the nominal 0.001 level of the univariate test
	Parametric p-value	FDR	Geometric mean of intensities	Unique id	Anno-	Description	GB acc	Gene symbol	Map Location	DefinedGenelist
			(class O /class Y )		tations
1	< 1e-07	< 1e-07	1.68878	ILMN_2119297	Info	Homo sapiens sterile alpha motif domain containing 4A (SAMD4A), mRNA.	ILMN_5064	SAMD4A	14
2	< 1e-07	< 1e-07	1.72231	ILMN_1658619	Info	Homo sapiens WW and C2 domain containing 1 (WWC1), mRNA.	ILMN_28835	WWC1	5
3	< 1e-07	< 1e-07	3.95547	ILMN_1709479	Info	Homo sapiens Yes-associated protein 1, 65kDa (YAP1), mRNA.	ILMN_19290	YAP1	11
4	< 1e-07	< 1e-07	1.47137	ILMN_1695226	Info	Homo sapiens diaphanous homolog 3 (Drosophila) (DIAPH3), transcript variant 2, mRNA.	ILMN_24344	DIAPH3	13	Regulation of actin cytoskeleton
5	< 1e-07	< 1e-07	1.48408	ILMN_2373689	Info	Homo sapiens diaphanous homolog 3 (Drosophila) (DIAPH3), transcript variant 1, mRNA.	ILMN_165589	DIAPH3	13	Regulation of actin cytoskeleton
6	< 1e-07	< 1e-07	1.70119	ILMN_1775042	Info	Homo sapiens WD repeat domain 69 (WDR69), mRNA.	ILMN_11451	WDR69	2
7	< 1e-07	< 1e-07	1.57811	ILMN_1730670	Info	Homo sapiens follistatin-like 3 (secreted glycoprotein) (FSTL3), mRNA.	ILMN_13221	FSTL3	19
8	< 1e-07	< 1e-07	1.60027	ILMN_1848552	Info	Homo sapiens mRNA; cDNA DKFZp686F09166 (from clone DKFZp686F09166)	ILMN_88045
9	< 1e-07	< 1e-07	1.44673	ILMN_2257607	Info	Homo sapiens START domain containing 13 (STARD13), transcript variant alpha, mRNA.	ILMN_4466	STARD13	13
10	< 1e-07	< 1e-07	1.76322	ILMN_1767113	Info	Homo sapiens aldehyde oxidase 1 (AOX1), mRNA.	ILMN_26204	AOX1	2	Nicotinate and nicotinamide metabolism, Tryptophan metabolism, Tyrosine metabolism, Valine, leucine and isoleucine degradation, Vitamin B6 metabolism, misc
11	1e-07	6.6e-05	1.45651	ILMN_1869109	Info	Homo sapiens cDNA FLJ38536 fis, clone HCHON2001200	ILMN_82345
12	1e-07	6.6e-05	0.723026	ILMN_1659688	Info	Homo sapiens lectin, galactoside-binding, soluble, 3 binding protein (LGALS3BP), mRNA.	ILMN_24091	LGALS3BP	17	immunology
13	1e-07	6.6e-05	1.89646	ILMN_2146418	Info	Homo sapiens cysteine rich transmembrane BMP regulator 1 (chordin-like) (CRIM1), mRNA.	ILMN_10588	CRIM1	2
14	1e-07	6.6e-05	1.82383	ILMN_2093343	Info	Homo sapiens placenta-specific 8 (PLAC8), mRNA.	ILMN_17809	PLAC8	4
15	1e-07	6.6e-05	1.718	ILMN_1750912	Info	Homo sapiens syntaxin binding protein 6 (amisyn) (STXBP6), mRNA.	ILMN_18387	STXBP6	14
16	1e-07	6.6e-05	1.47334	ILMN_1657870	Info	Homo sapiens v-abl Abelson murine leukemia viral oncogene homolog 2 (arg, Abelson-related gene) (ABL2), transcript variant a, mRNA.	ILMN_1881	ABL2	1	NA, cell_cycle, cell_signaling, signal_transduction, tsonc
17	1e-07	6.6e-05	2.62606	ILMN_2188264	Info	Homo sapiens cysteine-rich, angiogenic inducer, 61 (CYR61), mRNA.	ILMN_21983	CYR61	1
18	1e-07	6.6e-05	1.38088	ILMN_2115434	Info	Homo sapiens RAB32, member RAS oncogene family (RAB32), mRNA.	ILMN_784	RAB32	6
19	1e-07	6.6e-05	1.36365	ILMN_1741628	Info	Homo sapiens v-abl Abelson murine leukemia viral oncogene homolog 2 (arg, Abelson-related gene) (ABL2), transcript variant b, mRNA.	ILMN_1881	ABL2	1	NA, cell_cycle, cell_signaling, signal_transduction, tsonc
20	1e-07	6.6e-05	1.39441	ILMN_2275533	Info	Homo sapiens diaphanous homolog 3 (Drosophila) (DIAPH3), transcript variant 1, mRNA.	ILMN_165589	DIAPH3	13	Regulation of actin cytoskeleton
21	1e-07	6.6e-05	1.47812	ILMN_2201678	Info	Homo sapiens follistatin-like 1 (FSTL1), mRNA.	ILMN_15510	FSTL1	3
22	1e-07	6.6e-05	1.55247	ILMN_2268068	Info	Homo sapiens mitogen-activated protein kinase associated protein 1 (MAPKAP1), transcript variant 6, mRNA.	ILMN_13996	MAPKAP1	9
23	1e-07	6.6e-05	1.51964	ILMN_1808011	Info	Homo sapiens family with sequence similarity 46, member B (FAM46B), mRNA.	ILMN_9808	FAM46B	1
24	1e-07	6.6e-05	1.54175	ILMN_1797009	Info	Homo sapiens coagulation factor III (thromboplastin, tissue factor) (F3), mRNA.	ILMN_17130	F3	1	Extrinsic Prothrombin Activation Pathway, Complement and coagulation cascades, angiogenesis, immunology, metastasis
25	2e-07	0.0001219	1.57194	ILMN_1778991	Info	Homo sapiens nuclear factor I/B (NFIB), mRNA.	ILMN_14904	NFIB	9
26	2e-07	0.0001219	1.48999	ILMN_1789991	Info	Homo sapiens membrane-associated ring finger (C3HC4) 4 (MARCH4), mRNA.	ILMN_1823	2010-03-04	2
27	3e-07	0.000164	1.48845	ILMN_1748890	Info	Homo sapiens G protein-coupled receptor 176 (GPR176), mRNA.	ILMN_795	GPR176	15
28	3e-07	0.000164	1.52213	ILMN_1767685	Info	Homo sapiens serpin peptidase inhibitor, clade B (ovalbumin), member 7 (SERPINB7), transcript variant 1, mRNA.	ILMN_8141	SERPINB7	18
29	3e-07	0.000164	1.38334	ILMN_1840316	Info	Homo sapiens cDNA clone IMAGE:6186815, partial cds	ILMN_74938
30	4e-07	0.0002045	1.56061	ILMN_1752117	Info	Homo sapiens transmembrane protein 55A (TMEM55A), mRNA.	ILMN_7212	TMEM55A	8
31	4e-07	0.0002045	1.45739	ILMN_1750689	Info	Homo sapiens membrane protein, palmitoylated 5 (MAGUK p55 subfamily member 5) (MPP5), mRNA.	ILMN_21733	MPP5	14	Tight junction
32	5e-07	0.0002476	1.37889	ILMN_1694305	Info	Homo sapiens spermine synthase (SMS), mRNA.	ILMN_21079	SMS	X	Arginine and proline metabolism, beta-Alanine metabolism, Urea cycle and metabolism of amino groups
33	6e-07	0.0002882	1.42702	ILMN_1745954	Info	Homo sapiens coronin, actin binding protein, 1C (CORO1C), transcript variant 1, mRNA.	ILMN_9191	CORO1C	12
34	7e-07	0.0003082	1.68849	ILMN_1668507	Info	Homo sapiens dimethylarginine dimethylaminohydrolase 1 (DDAH1), mRNA.	ILMN_10261	DDAH1	1
35	7e-07	0.0003082	0.587608	ILMN_1768469	Info	Homo sapiens transcobalamin I (vitamin B12 binding protein, R binder family) (TCN1), mRNA.	ILMN_13727	TCN1	11	immunology
36	7e-07	0.0003082	1.81762	ILMN_1744381	Info	Homo sapiens serpin peptidase inhibitor, clade E (nexin, plasminogen activator inhibitor type 1), member 1 (SERPINE1), mRNA.	ILMN_6244	SERPINE1	7	Fibrinolysis Pathway, Platelet Amyloid Precursor Protein Pathway, Complement and coagulation cascades
37	8e-07	0.0003427	1.41883	ILMN_1781374	Info	Homo sapiens tuftelin 1 (TUFT1), mRNA.	ILMN_12202	TUFT1	1
38	9e-07	0.0003754	1.3566	ILMN_1653028	Info	Homo sapiens collagen, type IV, alpha 1 (COL4A1), mRNA.	ILMN_24359	COL4A1	13	Cell Communication, ECM-receptor interaction, Focal adhesion, immunology
39	1e-06	0.0004064	1.56444	ILMN_1784661	Info	Homo sapiens transmembrane protein 2 (TMEM2), mRNA.	ILMN_11103	TMEM2	9
40	1.1e-06	0.0004252	0.751666	ILMN_1756685	Info	Homo sapiens DEP domain containing 6 (DEPDC6), mRNA.	ILMN_24376	DEPDC6	8
41	1.1e-06	0.0004252	1.49671	ILMN_1791002	Info	Homo sapiens S-phase kinase-associated protein 2 (p45) (SKP2), transcript variant 1, mRNA.	ILMN_13630	SKP2	5	Cell Cycle: G1/S Check Point , E2F1 Destruction Pathway, Regulation of p27 Phosphorylation during Cell Cycle Progression, Cell cycle, Ubiquitin mediated proteolysis
42	1.3e-06	0.0004906	1.40014	ILMN_1689908	Info	Homo sapiens ankyrin repeat domain 13A (ANKRD13A), mRNA.	ILMN_14148	ANKRD13A	12
43	1.4e-06	0.000516	1.31248	ILMN_1749410	Info	Homo sapiens plakophilin 4 (PKP4), transcript variant 1, mRNA.	ILMN_11784	PKP4	2
44	1.5e-06	0.0005403	1.35795	ILMN_1746465	Info	Homo sapiens four jointed box 1 (Drosophila) (FJX1), mRNA.	ILMN_29566	FJX1	11
45	1.8e-06	0.0006202	1.46512	ILMN_1789793	Info	Homo sapiens NUAK family, SNF1-like kinase, 2 (NUAK2), mRNA.	ILMN_13538	NUAK2	1
46	1.8e-06	0.0006202	0.712365	ILMN_1731353	Info	Homo sapiens chondroitin polymerizing factor (CHPF), mRNA.	ILMN_22953	CHPF	2	Chondroitin sulfate biosynthesis, Glycan structures - biosynthesis 1
47	1.9e-06	0.0006274	1.32736	ILMN_1782403	Info	Homo sapiens proline rich 11 (PRR11), mRNA.	ILMN_137089	PRR11	17
48	1.9e-06	0.0006274	0.550893	ILMN_2352090	Info	Homo sapiens G protein-coupled receptor, family C, group 5, member C (GPRC5C), transcript variant 2, mRNA.	ILMN_2909	GPRC5C	17
49	2e-06	0.0006469	0.729449	ILMN_1788203	Info	Homo sapiens hairy/enhancer-of-split related with YRPW motif 1 (HEY1), transcript variant 2, mRNA.	ILMN_18641	HEY1	8
50	2.1e-06	0.0006657	1.55128	ILMN_1785852	Info	Homo sapiens oligonucleotide/oligosaccharide-binding fold containing 2A (OBFC2A), mRNA.	ILMN_20212	OBFC2A	2
51	2.2e-06	0.0006837	1.5178	ILMN_1733627	Info	Homo sapiens neural precursor cell expressed, developmentally down-regulated 4-like (NEDD4L), mRNA.	ILMN_18912	NEDD4L	18	Ubiquitin mediated proteolysis
52	2.4e-06	0.0007177	1.35609	ILMN_1805024	Info	Homo sapiens erbb2 interacting protein (ERBB2IP), transcript variant 2, mRNA.	ILMN_26248	ERBB2IP	5
53	2.4e-06	0.0007177	1.26659	ILMN_1674609	Info	Homo sapiens clathrin, light chain (Lcb) (CLTB), transcript variant 2, mRNA.	ILMN_18989	CLTB	5	Huntington\'s disease, cell_signaling, metastasis
54	2.7e-06	0.000778	1.41704	ILMN_1739645	Info	Homo sapiens anillin, actin binding protein (ANLN), mRNA.	ILMN_20921	ANLN	7
55	2.7e-06	0.000778	1.29686	ILMN_1661264	Info	Homo sapiens serine hydroxymethyltransferase 2 (mitochondrial) (SHMT2), nuclear gene encoding mitochondrial protein, mRNA.	ILMN_19915	SHMT2	12	Cyanoamino acid metabolism, Glycine, serine and threonine metabolism, Lysine degradation, Methane metabolism, One carbon pool by folate, immunology, metabolism
56	2.8e-06	0.0007795	0.741802	ILMN_1735156	Info	Homo sapiens solute carrier family 4, sodium borate transporter, member 11 (SLC4A11), mRNA.	ILMN_14571	SLC4A11	20
57	2.9e-06	0.0007795	1.37832	ILMN_1703412	Info	Homo sapiens LATS, large tumor suppressor, homolog 2 (Drosophila) (LATS2), mRNA.	ILMN_1547	LATS2	13
58	2.9e-06	0.0007795	1.4005	ILMN_1759513	Info	Homo sapiens Rho family GTPase 3 (RND3), mRNA.	ILMN_9096	RND3	2
59	3e-06	0.0007795	1.32841	ILMN_1768662	Info	Homo sapiens uridine-cytidine kinase 2 (UCK2), mRNA.	ILMN_23283	UCK2	1	Pyrimidine metabolism
60	3e-06	0.0007795	1.45405	ILMN_2352934	Info	Homo sapiens aspartate beta-hydroxylase (ASPH), transcript variant 2, mRNA.	ILMN_182157	ASPH	8	Hypoxia-Inducible Factor in the Cardiovascular System, immunology
61	3e-06	0.0007795	1.5537	ILMN_1737252	Info	Homo sapiens neuregulin 1 (NRG1), transcript variant GGF2, mRNA.	ILMN_29069	NRG1	8	Neuroregulin receptor degredation protein-1 Controls ErbB3 receptor recycling
62	3.1e-06	0.0007924	1.30989	ILMN_2353161	Info	Homo sapiens mesothelin (MSLN), transcript variant 2, mRNA.	ILMN_29095	MSLN	16
63	3.2e-06	0.000805	0.701915	ILMN_1668345	Info	Homo sapiens OAF homolog (Drosophila) (OAF), mRNA.	ILMN_12751	OAF	11
64	3.4e-06	0.000842	0.576897	ILMN_1803213	Info	Homo sapiens matrix-remodelling associated 5 (MXRA5), mRNA.	ILMN_29922	MXRA5	X
65	3.5e-06	0.0008534	1.5186	ILMN_1736015	Info	Homo sapiens PHD finger protein 17 (PHF17), transcript variant S, mRNA.	ILMN_1535	PHF17	4
66	3.8e-06	0.0009057	1.99717	ILMN_1784294	Info	Homo sapiens carboxypeptidase A4 (CPA4), mRNA.	ILMN_21403	CPA4	7
67	3.9e-06	0.0009057	1.2872	ILMN_1798210	Info	Homo sapiens E2F transcription factor 7 (E2F7), mRNA.	ILMN_4548	E2F7	12
68	3.9e-06	0.0009057	1.29332	ILMN_1812616	Info	Homo sapiens myosin IC (MYO1C), transcript variant 3, mRNA.	ILMN_10709	MYO1C	17
69	4e-06	0.0009057	0.731886	ILMN_1724211	Info	Homo sapiens G protein-coupled receptor, family C, group 5, member C (GPRC5C), transcript variant 1, mRNA.	ILMN_2909	GPRC5C	17
70	4e-06	0.0009057	1.54303	ILMN_1720771	Info	Homo sapiens syntaxin 11 (STX11), mRNA.	ILMN_3779	STX11	6	SNARE interactions in vesicular transport
71	4.2e-06	0.0009245	1.44703	ILMN_2225318	Info	Homo sapiens spermine synthase (SMS), mRNA.	ILMN_21079	SMS	X	Arginine and proline metabolism, beta-Alanine metabolism, Urea cycle and metabolism of amino groups
72	4.2e-06	0.0009245	0.680874	ILMN_1773389	Info	Homo sapiens phospholipid transfer protein (PLTP), transcript variant 2, mRNA.	ILMN_12725	PLTP	20	PPAR signaling pathway
73	4.4e-06	0.0009553	0.782054	ILMN_1711748	Info	Homo sapiens phospholipid transfer protein (PLTP), transcript variant 1, mRNA.	ILMN_12725	PLTP	20	PPAR signaling pathway
74	4.8e-06	0.001028	1.40376	ILMN_1702487	Info	Homo sapiens serum/glucocorticoid regulated kinase (SGK), mRNA.	ILMN_2451	SGK	6
75	5.1e-06	0.0010636	1.34264	ILMN_2367010	Info	Homo sapiens G protein-coupled receptor 126 (GPR126), transcript variant a2, mRNA.	ILMN_17561	GPR126	6
76	5.1e-06	0.0010636	1.48681	ILMN_1661593	Info	Homo sapiens family with sequence similarity 18, member B (FAM18B), mRNA.	ILMN_18985	FAM18B	17
77	5.4e-06	0.0011115	1.46368	ILMN_2395139	Info	Homo sapiens serpin peptidase inhibitor, clade B (ovalbumin), member 7 (SERPINB7), transcript variant 1, mRNA.	ILMN_8141	SERPINB7	18
78	5.8e-06	0.0011785	1.36979	ILMN_1722533	Info	Homo sapiens katanin p60 subunit A-like 1 (KATNAL1), transcript variant 2, mRNA.	ILMN_18602	KATNAL1	13
79	6.1e-06	0.0012002	0.623914	ILMN_1751161	Info	Homo sapiens collagen, type VII, alpha 1 (epidermolysis bullosa, dystrophic, dominant and recessive) (COL7A1), mRNA.	ILMN_24830	COL7A1	3	immunology
80	6.1e-06	0.0012002	1.29362	ILMN_1708672	Info	Homo sapiens acetyl-Coenzyme A acetyltransferase 2 (ACAT2), mRNA.	ILMN_13138	ACAT2	6	Benzoate degradation via CoA ligation, Butanoate metabolism, Fatty acid metabolism, Lysine degradation, Propanoate metabolism, Pyruvate metabolism, Synthesis and degradation of ketone bodies, Tryptophan metabolism, Valine, leucine and isoleucine degradation, immunology, metabolism
81	6.2e-06	0.0012002	1.57368	ILMN_1693771	Info	Homo sapiens aspartate beta-hydroxylase (ASPH), transcript variant 1, mRNA.	ILMN_1139	ASPH	8	Hypoxia-Inducible Factor in the Cardiovascular System, immunology
82	6.4e-06	0.0012002	1.49048	ILMN_1715662	Info	Homo sapiens coiled-coil domain containing 80 (CCDC80), transcript variant 1, mRNA.	ILMN_27183	CCDC80	3
83	6.5e-06	0.0012002	1.38437	ILMN_2386973	Info	Homo sapiens plakophilin 2 (PKP2), transcript variant 2a, mRNA.	ILMN_9665	PKP2	12
84	6.6e-06	0.0012002	1.3451	ILMN_1797531	Info	Homo sapiens protein kinase, AMP-activated, gamma 2 non-catalytic subunit (PRKAG2), transcript variant b, mRNA.	ILMN_671	PRKAG2	7	Adipocytokine signaling pathway, Insulin signaling pathway
85	6.7e-06	0.0012002	1.24787	ILMN_1772241	Info	Homo sapiens squalene epoxidase (SQLE), mRNA.	ILMN_521	SQLE	8	Biosynthesis of steroids, Terpenoid biosynthesis
86	6.8e-06	0.0012002	1.29272	ILMN_1669390	Info	Homo sapiens protein phosphatase 1, regulatory (inhibitor) subunit 13 like (PPP1R13L), mRNA.	ILMN_2375	PPP1R13L	19
87	7e-06	0.0012002	1.41838	ILMN_2094952	Info	Homo sapiens NUAK family, SNF1-like kinase, 2 (NUAK2), mRNA.	ILMN_13538	NUAK2	1
88	7e-06	0.0012002	1.23927	ILMN_2240003	Info	Homo sapiens v-abl Abelson murine leukemia viral oncogene homolog 2 (arg, Abelson-related gene) (ABL2), transcript variant b, mRNA.	ILMN_8230	ABL2	1	NA, cell_cycle, cell_signaling, signal_transduction, tsonc
89	7e-06	0.0012002	1.78359	ILMN_1653026	Info	Homo sapiens placenta-specific 8 (PLAC8), mRNA.	ILMN_17809	PLAC8	4
90	7.1e-06	0.0012002	1.57189	ILMN_2278152	Info	Homo sapiens tropomyosin 1 (alpha) (TPM1), transcript variant 6, mRNA.	ILMN_8958	TPM1	15	immunology
91	7.1e-06	0.0012002	1.32708	ILMN_1704369	Info	Homo sapiens LIM domain and actin binding 1 (LIMA1), mRNA.	ILMN_6603	LIMA1	12
92	7.1e-06	0.0012002	1.38109	ILMN_1786125	Info	Homo sapiens cyclin A2 (CCNA2), mRNA.	ILMN_16427	CCNA2	4	Cell cycle, cell_cycle
93	7.1e-06	0.0012002	0.795485	ILMN_2181670	Info	Homo sapiens synaptotagmin XIV (SYT14), mRNA.	ILMN_12853	SYT14	1
94	7.3e-06	0.0012002	1.85092	ILMN_1673409	Info	PREDICTED: Homo sapiens hypothetical protein MGC16121 (MGC16121), mRNA.	ILMN_33498	MGC16121	X
95	7.3e-06	0.0012002	1.43005	ILMN_2361862	Info	Homo sapiens very low density lipoprotein receptor (VLDLR), transcript variant 2, mRNA.	ILMN_14444	VLDLR	9	Reelin Signaling Pathway
96	7.4e-06	0.0012002	0.785193	ILMN_1745599	Info	PREDICTED: Homo sapiens hypothetical protein LOC643977, transcript variant 1 (LOC643977), mRNA.	ILMN_41437	LOC643977	5
97	7.5e-06	0.0012002	1.40776	ILMN_1795666	Info	Homo sapiens sorting nexin 24 (SNX24), mRNA.	ILMN_8524	SNX24	5
98	7.5e-06	0.0012002	1.36651	ILMN_1715809	Info	Homo sapiens opioid growth factor receptor-like 1 (OGFRL1), mRNA.	ILMN_2433	OGFRL1	6
99	7.5e-06	0.0012002	1.32754	ILMN_1657708	Info	Homo sapiens monoglyceride lipase (MGLL), transcript variant 1, mRNA.	ILMN_6273	MGLL	3	Glycerolipid metabolism
100	7.7e-06	0.0012002	0.705484	ILMN_1791366	Info	Homo sapiens REST corepressor 2 (RCOR2), mRNA.	ILMN_28567	RCOR2	11
101	7.8e-06	0.0012002	0.505312	ILMN_1662795	Info	Homo sapiens carbonic anhydrase II (CA2), mRNA.	ILMN_28750	CA2	8	Nitrogen metabolism, immunology
102	7.8e-06	0.0012002	1.38394	ILMN_1758719	Info	Homo sapiens neural precursor cell expressed, developmentally down-regulated 9 (NEDD9), transcript variant 1, mRNA.	ILMN_11885	NEDD9	6
103	7.8e-06	0.0012002	0.649747	ILMN_1677273	Info	Homo sapiens tyrosine hydroxylase (TH), transcript variant 3, mRNA.	ILMN_138010	TH	11	Parkinson\'s disease, Tyrosine metabolism, behavior, immunology
104	7.9e-06	0.0012039	1.45628	ILMN_2172969	Info	Homo sapiens syntaxin binding protein 6 (amisyn) (STXBP6), mRNA.	ILMN_18387	STXBP6	14
105	8e-06	0.0012075	1.28369	ILMN_1737170	Info	Homo sapiens flightless I homolog (Drosophila) (FLII), mRNA.	ILMN_25947	FLII	17
106	8.1e-06	0.0012111	1.31331	ILMN_1704753	Info	Homo sapiens endothelial PAS domain protein 1 (EPAS1), mRNA.	ILMN_26360	EPAS1	2
107	8.3e-06	0.0012294	1.3424	ILMN_1725791	Info	Homo sapiens protein tyrosine phosphatase-like (proline instead of catalytic arginine), member A (PTPLA), mRNA.	ILMN_137280	PTPLA	10	How Progesterone Initiates the Oocyte Maturation
108	8.4e-06	0.0012327	1.36181	ILMN_1698803	Info	Homo sapiens sterile alpha motif and leucine zipper containing kinase AZK (ZAK), transcript variant 1, mRNA.	ILMN_139014	ZAK	2	MAPK signaling pathway, Tight junction
109	8.5e-06	0.0012359	1.23342	ILMN_1700967	Info	Homo sapiens chromosome 3 open reading frame 59 (C3orf59), mRNA.	ILMN_14619	C3orf59	3
110	9.1e-06	0.0012993	1.45671	ILMN_1836202	Info	602506953F1 NIH_MGC_79 Homo sapiens cDNA clone IMAGE:4604245 5, mRNA sequence	ILMN_84320
111	9.1e-06	0.0012993	1.3112	ILMN_1665655	Info	Homo sapiens CTD (carboxy-terminal domain, RNA polymerase II, polypeptide A) small phosphatase like 2 (CTDSPL2), mRNA.	ILMN_6119	CTDSPL2	15
112	9.4e-06	0.0013302	1.29939	ILMN_1717799	Info	Homo sapiens protein kinase C, epsilon (PRKCE), mRNA.	ILMN_23424	PRKCE	2	Cardiac Protection Against ROS , Phosphoinositides and their downstream targets., Protein Kinase A at the Centrosome, Fc epsilon RI signaling pathway, Tight junction, Type II diabetes mellitus
113	1.04e-05	0.0014587	1.28245	ILMN_1675979	Info	Homo sapiens RNA binding motif, single stranded interacting protein (RBMS3), transcript variant 1, mRNA.	ILMN_16411	RBMS3	3
114	1.05e-05	0.0014598	1.36293	ILMN_2061446	Info	Homo sapiens arylacetamide deacetylase-like 1 (AADACL1), mRNA.	ILMN_24560	AADACL1	3
115	1.08e-05	0.0014756	0.511031	ILMN_2199439	Info	Homo sapiens carbonic anhydrase II (CA2), mRNA.	ILMN_28750	CA2	8	Nitrogen metabolism, immunology
116	1.08e-05	0.0014756	1.30143	ILMN_1798543	Info	Homo sapiens serine/threonine kinase 17b (STK17B), mRNA.	ILMN_24781	STK17B	2	apoptosis, signal_transduction
117	1.09e-05	0.0014765	1.34556	ILMN_1721901	Info	Homo sapiens catenin (cadherin-associated protein), alpha-like 1 (CTNNAL1), mRNA.	ILMN_9279	CTNNAL1	9
118	1.11e-05	0.0014909	1.46555	ILMN_1858624	Info	UI-H-DI0-avn-b-11-0-UI.s1 NCI_CGAP_DI0 Homo sapiens cDNA clone IMAGE:5881642 3, mRNA sequence	ILMN_92828
119	1.15e-05	0.001507	1.28054	ILMN_1711383	Info	Homo sapiens serine/threonine kinase 4 (STK4), mRNA.	ILMN_21491	STK4	20	MAPK signaling pathway, cell_cycle, cell_signaling, signal_transduction
120	1.15e-05	0.001507	2.53523	ILMN_1660067	Info	PREDICTED: Homo sapiens similar to keratin associated protein 2-4 (LOC728285), mRNA.	ILMN_43558	LOC728285	17
121	1.16e-05	0.001507	1.37295	ILMN_1789999	Info	Homo sapiens solute carrier family 30 (zinc transporter), member 7 (SLC30A7), mRNA.	ILMN_20389	SLC30A7	1
122	1.16e-05	0.001507	1.26756	ILMN_1806907	Info	Homo sapiens PRKC, apoptosis, WT1, regulator (PAWR), mRNA.	ILMN_18537	PAWR	12	apoptosis, immunology
123	1.17e-05	0.0015076	1.32083	ILMN_1844593	Info	Homo sapiens MSTP131 (MST131) mRNA, complete cds	ILMN_110497
124	1.18e-05	0.0015082	1.31105	ILMN_1685540	Info	Homo sapiens shroom (SHRM), mRNA.	ILMN_16821	SHRM	4
125	1.21e-05	0.0015225	1.27365	ILMN_1666453	Info	Homo sapiens serine/threonine kinase 3 (STE20 homolog, yeast) (STK3), mRNA.	ILMN_26935	STK3	8	MAPK signaling pathway, cell_cycle, cell_signaling, signal_transduction
126	1.22e-05	0.0015225	1.55025	ILMN_1685339	Info	Homo sapiens tropomyosin 1 (alpha) (TPM1), transcript variant 6, mRNA.	ILMN_8958	TPM1	15	immunology
127	1.22e-05	0.0015225	1.72659	ILMN_2400935	Info	Homo sapiens transgelin (TAGLN), transcript variant 2, mRNA.	ILMN_2335	TAGLN	11
128	1.25e-05	0.0015239	1.30136	ILMN_1755937	Info	Homo sapiens annexin A2 (ANXA2), transcript variant 2, mRNA.	ILMN_8830	ANXA2	15
129	1.25e-05	0.0015239	1.39421	ILMN_1768110	Info	Homo sapiens sterile alpha motif and leucine zipper containing kinase AZK (ZAK), transcript variant 2, mRNA.	ILMN_137635	ZAK	2	MAPK signaling pathway, Tight junction
130	1.25e-05	0.0015239	1.37509	ILMN_1738589	Info	Homo sapiens monoglyceride lipase (MGLL), transcript variant 1, mRNA.	ILMN_6273	MGLL	3	Glycerolipid metabolism
131	1.26e-05	0.0015244	0.725066	ILMN_1763433	Info	Homo sapiens tripartite motif-containing 9 (TRIM9), transcript variant 1, mRNA.	ILMN_12887	TRIM9	14
132	1.31e-05	0.0015729	1.32435	ILMN_2364272	Info	Homo sapiens muscleblind-like 2 (Drosophila) (MBNL2), transcript variant 3, mRNA.	ILMN_15554	MBNL2	13
133	1.33e-05	0.0015849	1.32923	ILMN_1755411	Info	Homo sapiens RNA binding motif, single stranded interacting protein 2 (RBMS2), mRNA.	ILMN_3505	RBMS2	12
134	1.35e-05	0.0015849	1.28528	ILMN_1658010	Info	Homo sapiens centromere protein I (CENPI), mRNA.	ILMN_23920	CENPI	X
135	1.36e-05	0.0015849	0.665534	ILMN_1695354	Info	Homo sapiens Bcl2 modifying factor (BMF), transcript variant 2, mRNA.	ILMN_16249	BMF	15
136	1.36e-05	0.0015849	1.42855	ILMN_1768969	Info	Homo sapiens lamin B receptor (LBR), transcript variant 1, mRNA.	ILMN_7414	LBR	1
137	1.42e-05	0.0016427	1.35405	ILMN_1727524	Info	Homo sapiens ADAM metallopeptidase domain 9 (meltrin gamma) (ADAM9), transcript variant 1, mRNA.	ILMN_922	ADAM9	8
138	1.5e-05	0.0017227	0.720672	ILMN_1745964	Info	Homo sapiens interleukin-1 receptor-associated kinase 2 (IRAK2), mRNA.	ILMN_2486	IRAK2	3	Signal transduction through IL1R, Apoptosis, immunology, signal_transduction
139	1.55e-05	0.0017673	1.27631	ILMN_1802819	Info	Homo sapiens DEP domain containing 1 (DEPDC1), mRNA.	ILMN_25582	DEPDC1	1
140	1.59e-05	0.0018	1.41221	ILMN_1665538	Info	Homo sapiens S-phase kinase-associated protein 2 (p45) (SKP2), transcript variant 2, mRNA.	ILMN_13630	SKP2	5	Cell Cycle: G1/S Check Point , E2F1 Destruction Pathway, Regulation of p27 Phosphorylation during Cell Cycle Progression, Cell cycle, Ubiquitin mediated proteolysis
141	1.64e-05	0.0018434	1.27148	ILMN_1814200	Info	Homo sapiens BMP2 inducible kinase (BMP2K), transcript variant 1, mRNA.	ILMN_21382	BMP2K	4
142	1.66e-05	0.0018528	1.27782	ILMN_1716608	Info	Homo sapiens nerve growth factor (beta polypeptide) (NGF), mRNA.	ILMN_18062	NGF	1
143	1.68e-05	0.001862	1.54307	ILMN_1793474	Info	Homo sapiens insulin induced gene 1 (INSIG1), transcript variant 2, mRNA.	ILMN_12496	INSIG1	7
144	1.74e-05	0.0019151	1.36479	ILMN_1839019	Info	Homo sapiens mRNA; cDNA DKFZp779O0231 (from clone DKFZp779O0231)	ILMN_70875
145	1.82e-05	0.0019757	1.41975	ILMN_1781285	Info	Homo sapiens dual specificity phosphatase 1 (DUSP1), mRNA.	ILMN_20700	DUSP1	5	CD40L Signaling Pathway, Mechanism of Gene Regulation by Peroxisome Proliferators via PPARa(alpha), NFkB activation by Nontypeable Hemophilus influenzae, Regulation of MAP Kinase Pathways Through Dual Specificity Phosphatases, TNFR2 Signaling Pathway, MAPK signaling pathway
146	1.82e-05	0.0019757	1.8675	ILMN_1746085	Info	Homo sapiens insulin-like growth factor binding protein 3 (IGFBP3), transcript variant 2, mRNA.	ILMN_25529	IGFBP3	7	Ghrelin: Regulation of Food Intake and Energy Homeostasis, Hypoxia and p53 in the Cardiovascular system, immunology
147	1.85e-05	0.0019891	1.32413	ILMN_1702447	Info	Homo sapiens insulin-like growth factor 2 mRNA binding protein 2 (IGF2BP2), transcript variant 1, mRNA.	ILMN_22520	IGF2BP2	3
148	1.87e-05	0.0019891	0.748227	ILMN_1767360	Info	Homo sapiens interleukin 10 receptor, beta (IL10RB), mRNA.	ILMN_26097	IL10RB	21	Cytokine-cytokine receptor interaction, Jak-STAT signaling pathway, immunology
149	1.87e-05	0.0019891	1.33824	ILMN_1806387	Info	PREDICTED: Homo sapiens similar to Keratin, type I cytoskeletal 18 (Cytokeratin-18) (CK-18) (Keratin-18) (K18) (LOC340598), mRNA.	ILMN_35059	LOC340598	X
150	1.91e-05	0.0020181	1.39152	ILMN_2173004	Info	Homo sapiens RAB8B, member RAS oncogene family (RAB8B), mRNA.	ILMN_176936	RAB8B	15
151	1.93e-05	0.0020257	0.672003	ILMN_2356578	Info	Homo sapiens tyrosine hydroxylase (TH), transcript variant 2, mRNA.	ILMN_32431	TH	11	Parkinson\'s disease, Tyrosine metabolism, behavior, immunology
152	1.96e-05	0.0020437	1.41135	ILMN_2360229	Info	Homo sapiens mitogen-activated protein kinase associated protein 1 (MAPKAP1), transcript variant 6, mRNA.	ILMN_13996	MAPKAP1	9
153	1.98e-05	0.002048	1.3704	ILMN_1720270	Info	Homo sapiens cerebellar degeneration-related protein 2, 62kDa (CDR2), mRNA.	ILMN_10283	CDR2	16	immunology
154	1.99e-05	0.002048	2.51947	ILMN_2115125	Info	Homo sapiens connective tissue growth factor (CTGF), mRNA.	ILMN_3374	CTGF	6	immunology, misc
155	2.03e-05	0.0020757	1.21134	ILMN_1682139	Info	Homo sapiens retinoic acid induced 14 (RAI14), mRNA.	ILMN_4560	RAI14	5
156	2.13e-05	0.002164	1.72159	ILMN_1803338	Info	Homo sapiens coiled-coil domain containing 80 (CCDC80), transcript variant 1, mRNA.	ILMN_28779	CCDC80	3
157	2.16e-05	0.0021805	1.4246	ILMN_1763455	Info	Homo sapiens V-set and transmembrane domain containing 1 (VSTM1), mRNA.	ILMN_29051	VSTM1	19
158	2.18e-05	0.0021868	1.39109	ILMN_2129572	Info	Homo sapiens coagulation factor III (thromboplastin, tissue factor) (F3), mRNA.	ILMN_182960	F3	1	Extrinsic Prothrombin Activation Pathway, Complement and coagulation cascades, angiogenesis, immunology, metastasis
159	2.24e-05	0.0022328	0.735822	ILMN_2308903	Info	Homo sapiens WAP four-disulfide core domain 3 (WFDC3), transcript variant 2, mRNA.	ILMN_21897	WFDC3	20
160	2.26e-05	0.0022364	1.24447	ILMN_1792495	Info	Homo sapiens AHNAK nucleoprotein (AHNAK), transcript variant 1, mRNA.	ILMN_11790	AHNAK	11
161	2.29e-05	0.0022364	1.39554	ILMN_1666546	Info	Homo sapiens dual specificity phosphatase 14 (DUSP14), mRNA.	ILMN_9561	DUSP14	17	MAPK signaling pathway
162	2.29e-05	0.0022364	1.35867	ILMN_1714586	Info	Homo sapiens vestigial like 3 (Drosophila) (VGLL3), mRNA.	ILMN_25235	VGLL3	3
163	2.3e-05	0.0022364	2.05216	ILMN_1770228	Info	Homo sapiens keratin 34 (KRT34), mRNA.	ILMN_26396	KRT34	17	Cell Communication
164	2.41e-05	0.002307	1.24114	ILMN_1760922	Info	Homo sapiens G protein-coupled receptor kinase interactor 2 (GIT2), transcript variant 3, mRNA.	ILMN_14647	GIT2	12	Agrin in Postsynaptic Differentiation
165	2.42e-05	0.002307	1.27047	ILMN_1714418	Info	Homo sapiens family with sequence similarity 101, member B (FAM101B), mRNA.	ILMN_1388	FAM101B	17
166	2.44e-05	0.002307	0.721206	ILMN_2308338	Info	Homo sapiens Bcl2 modifying factor (BMF), transcript variant 4, mRNA.	ILMN_17808	BMF	15
167	2.45e-05	0.002307	1.25472	ILMN_1704550	Info	Homo sapiens antizyme inhibitor 1 (AZIN1), transcript variant 1, mRNA.	ILMN_4825	AZIN1	8
168	2.46e-05	0.002307	0.789576	ILMN_1658333	Info	Homo sapiens extracellular matrix protein 1 (ECM1), transcript variant 1, mRNA.	ILMN_6103	ECM1	1
169	2.46e-05	0.002307	1.3145	ILMN_2343010	Info	Homo sapiens bolA homolog 3 (E. coli) (BOLA3), transcript variant 1, mRNA.	ILMN_28776	BOLA3	2
170	2.5e-05	0.0023221	1.86214	ILMN_1778668	Info	Homo sapiens transgelin (TAGLN), transcript variant 2, mRNA.	ILMN_2335	TAGLN	11
171	2.51e-05	0.0023221	1.45878	ILMN_2142284	Info	Homo sapiens solute carrier family 25, member 43 (SLC25A43), mRNA.	ILMN_1479	SLC25A43	X
172	2.52e-05	0.0023221	1.20955	ILMN_1836172	Info	17000583181795 GRN_PRENEU Homo sapiens cDNA 5, mRNA sequence	ILMN_134317
173	2.61e-05	0.0023911	1.28975	ILMN_1762608	Info	Homo sapiens KIAA1632 (KIAA1632), mRNA.	ILMN_19319	KIAA1632	18
174	2.76e-05	0.002514	1.30214	ILMN_1673880	Info	Homo sapiens EGF-containing fibulin-like extracellular matrix protein 1 (EFEMP1), transcript variant 1, mRNA.	ILMN_138662	EFEMP1	2
175	2.84e-05	0.0025721	1.3215	ILMN_1651254	Info	Homo sapiens LIM domain containing preferred translocation partner in lipoma (LPP), mRNA.	ILMN_3289	LPP	3	misc
176	2.94e-05	0.0026297	1.36279	ILMN_1809484	Info	Homo sapiens tropomodulin 3 (ubiquitous) (TMOD3), mRNA.	ILMN_28026	TMOD3	15
177	2.95e-05	0.0026297	1.32347	ILMN_1710523	Info	Homo sapiens ATPase, class I, type 8B, member 1 (ATP8B1), mRNA.	ILMN_27796	ATP8B1	18
178	2.96e-05	0.0026297	1.41908	ILMN_1675992	Info	Homo sapiens dystonin (DST), transcript variant 1e, mRNA.	ILMN_20946	DST	6
179	2.97e-05	0.0026297	1.37629	ILMN_1907544	Info	UI-E-EJ1-ajw-b-16-0-UI.r1 UI-E-EJ1 Homo sapiens cDNA clone UI-E-EJ1-ajw-b-16-0-UI 5, mRNA sequence	ILMN_99306
180	3.07e-05	0.0027031	0.799252	ILMN_1794190	Info	Homo sapiens cell cycle progression 1 (CCPG1), transcript variant 2, mRNA.	ILMN_6585	CCPG1	15
181	3.13e-05	0.0027407	1.2862	ILMN_1690963	Info	Homo sapiens development and differentiation enhancing factor 1 (DDEF1), mRNA.	ILMN_6165	DDEF1	8	ADP-Ribosylation Factor
182	3.16e-05	0.0027477	1.28693	ILMN_1741032	Info	Homo sapiens hect domain and RLD 3 (HERC3), mRNA.	ILMN_21657	HERC3	4
183	3.18e-05	0.0027477	1.33825	ILMN_2412281	Info	Homo sapiens PDZ and LIM domain 5 (PDLIM5), transcript variant 4, mRNA.	ILMN_11791	PDLIM5	4
184	3.19e-05	0.0027477	1.22505	ILMN_1798081	Info	Homo sapiens protein tyrosine phosphatase, receptor type, F (PTPRF), transcript variant 2, mRNA.	ILMN_18896	PTPRF	1	Adherens junction, Cell adhesion molecules (CAMs), Insulin signaling pathway, cell_cycle, cell_signaling, immunology
185	3.22e-05	0.0027523	1.86338	ILMN_1728734	Info	Homo sapiens pregnancy specific beta-1-glycoprotein 5 (PSG5), mRNA.	ILMN_21422	PSG5	19
186	3.23e-05	0.0027523	2.44252	ILMN_1699829	Info	Homo sapiens connective tissue growth factor (CTGF), mRNA.	ILMN_3374	CTGF	6	immunology, misc
187	3.27e-05	0.0027715	1.29639	ILMN_1731184	Info	Homo sapiens maternal embryonic leucine zipper kinase (MELK), mRNA.	ILMN_13494	MELK	9
188	3.3e-05	0.002782	1.32059	ILMN_2160727	Info	Homo sapiens pleckstrin homology, Sec7 and coiled-coil domains 3 (PSCD3), mRNA.	ILMN_29534	PSCD3	7	ADP-Ribosylation Factor
189	3.36e-05	0.0028176	0.68906	ILMN_1770673	Info	Homo sapiens AT-hook transcription factor (AKNA), mRNA.	ILMN_5357	AKNA
190	3.5e-05	0.0029196	1.2309	ILMN_1761147	Info	Homo sapiens GA binding protein transcription factor, beta subunit 2 (GABPB2), transcript variant gamma-2, mRNA.	ILMN_17949	GABPB2	15
191	3.61e-05	0.0029955	1.31727	ILMN_1805448	Info	Homo sapiens erythrocyte membrane protein band 4.1-like 2 (EPB41L2), mRNA.	ILMN_6138	EPB41L2	6	Tight junction
192	3.64e-05	0.0029973	1.8603	ILMN_1685312	Info	Homo sapiens pregnancy specific beta-1-glycoprotein 3 (PSG3), mRNA.	ILMN_16615	PSG3	19
193	3.65e-05	0.0029973	2.34697	ILMN_1658448	Info	PREDICTED: Homo sapiens keratin associated protein 2-1 (KRTAP2-1), mRNA.	ILMN_11815	KRTAP2-1	17
194	3.69e-05	0.0030146	1.38939	ILMN_1702973	Info	Homo sapiens transmembrane protein 166 (TMEM166), mRNA.	ILMN_20864	TMEM166	2
195	3.74e-05	0.0030398	1.27562	ILMN_1765725	Info	Homo sapiens Shwachman-Bodian-Diamond syndrome pseudogene (SBDSP) on chromosome 7.	ILMN_12233	SBDSP	7
196	3.94e-05	0.0031778	1.23949	ILMN_2220184	Info	Homo sapiens glutamine-fructose-6-phosphate transaminase 1 (GFPT1), mRNA.	ILMN_5797	GFPT1	2	Aminosugars metabolism, Glutamate metabolism
197	3.95e-05	0.0031778	1.32458	ILMN_2111918	Info	Homo sapiens chromosome 14 open reading frame 135 (C14orf135), mRNA.	ILMN_25282	C14orf135	14
198	4.15e-05	0.0033211	1.32107	ILMN_2136446	Info	Homo sapiens catenin (cadherin-associated protein), alpha-like 1 (CTNNAL1), mRNA.	ILMN_9279	CTNNAL1	9
199	4.17e-05	0.0033211	0.726495	ILMN_1719759	Info	Homo sapiens tenascin C (hexabrachion) (TNC), mRNA.	ILMN_14948	TNC	9	Cell Communication, ECM-receptor interaction, Focal adhesion
200	4.21e-05	0.0033362	1.19698	ILMN_2329165	Info	Homo sapiens myosin IC (MYO1C), transcript variant 1, mRNA.	ILMN_174343	MYO1C	17
201	4.41e-05	0.0034773	1.27335	ILMN_1715324	Info	Homo sapiens hydroxysteroid (17-beta) dehydrogenase 8 (HSD17B8), mRNA.	ILMN_9238	HSD17B8	6	Androgen and estrogen metabolism
202	4.48e-05	0.003515	1.32607	ILMN_2107991	Info	Homo sapiens hyaluronan binding protein 4 (HABP4), mRNA.	ILMN_21135	HABP4	9
203	4.52e-05	0.0035289	1.24578	ILMN_2398939	Info	Homo sapiens myelin basic protein (MBP), transcript variant 3, mRNA.	ILMN_3041	MBP	18
204	4.57e-05	0.0035505	0.654914	ILMN_2383349	Info	Homo sapiens STEAP family member 3 (STEAP3), transcript variant 2, mRNA.	ILMN_28415	STEAP3	2
205	4.67e-05	0.0036105	0.797881	ILMN_1868866	Info	PREDICTED: Homo sapiens hypothetical LOC126435 (LOC126435), mRNA	ILMN_80530
206	4.78e-05	0.0036751	1.359	ILMN_1673455	Info	Homo sapiens RAS protein activator like 2 (RASAL2), transcript variant 2, mRNA.	ILMN_16956	RASAL2	1
207	4.8e-05	0.0036751	2.46917	ILMN_1684308	Info	Homo sapiens defensin, beta 103B (DEFB103B), mRNA.	ILMN_20941	DEFB103B	8
208	5.02e-05	0.0038251	1.31878	ILMN_1752159	Info	Homo sapiens AHNAK nucleoprotein (AHNAK), transcript variant 2, mRNA.	ILMN_11790	AHNAK	11
209	5.14e-05	0.0038834	0.688743	ILMN_1774077	Info	Homo sapiens guanylate binding protein 2, interferon-inducible (GBP2), mRNA.	ILMN_13936	GBP2	1	cell_signaling
210	5.15e-05	0.0038834	1.33214	ILMN_1687583	Info	Homo sapiens caveolin 1, caveolae protein, 22kDa (CAV1), mRNA.	ILMN_1624	CAV1	7	Actions of Nitric Oxide in the Heart, Integrin Signaling Pathway, Focal adhesion
211	5.17e-05	0.0038834	1.58587	ILMN_1812526	Info	Homo sapiens transforming growth factor, beta 2 (TGFB2), mRNA.	ILMN_3549	TGFB2	1	Cell cycle, Colorectal cancer, Cytokine-cytokine receptor interaction, MAPK signaling pathway, TGF-beta signaling pathway, immunology
212	5.2e-05	0.0038875	1.40029	ILMN_1751492	Info	Homo sapiens family with sequence similarity 18, member B (FAM18B), mRNA.	ILMN_18985	FAM18B	17
213	5.23e-05	0.0038882	0.682254	ILMN_1681777	Info	Homo sapiens shroom family member 2 (SHROOM2), mRNA.	ILMN_3455	SHROOM2	X
214	5.25e-05	0.0038882	0.744333	ILMN_2305225	Info	Homo sapiens NDRG family member 4 (NDRG4), mRNA.	ILMN_8824	NDRG4	16
215	5.31e-05	0.0039036	0.748714	ILMN_1747227	Info	Homo sapiens adenosine A1 receptor (ADORA1), mRNA.	ILMN_23513	ADORA1	1	Neuroactive ligand-receptor interaction, immunology
216	5.32e-05	0.0039036	1.62898	ILMN_1684210	Info	Homo sapiens NIPA-like domain containing 3 (NPAL3), mRNA.	ILMN_13794	NPAL3	1
217	5.37e-05	0.0039046	1.43413	ILMN_1752927	Info	Homo sapiens KIAA1600 (KIAA1600), mRNA.	ILMN_8082	KIAA1600	10
218	5.4e-05	0.0039046	1.27358	ILMN_1760593	Info	Homo sapiens cryptochrome 1 (photolyase-like) (CRY1), mRNA.	ILMN_6263	CRY1	12	Circadian rhythm
219	5.41e-05	0.0039046	1.41675	ILMN_1723035	Info	Homo sapiens oxidized low density lipoprotein (lectin-like) receptor 1 (OLR1), mRNA.	ILMN_17381	OLR1	12	PPAR signaling pathway
220	5.42e-05	0.0039046	1.24999	ILMN_1755822	Info	Homo sapiens synapse defective 1, Rho GTPase, homolog 1 (C. elegans) (SYDE1), mRNA.	ILMN_20515	SYDE1	19
221	5.6e-05	0.0039979	1.28632	ILMN_1786658	Info	Homo sapiens bolA homolog 3 (E. coli) (BOLA3), transcript variant 2, mRNA.	ILMN_137433	BOLA3	2
222	5.6e-05	0.0039979	1.89316	ILMN_1669404	Info	Homo sapiens KiSS-1 metastasis-suppressor (KISS1), mRNA.	ILMN_21021	KISS1	1
223	5.65e-05	0.0040156	1.45559	ILMN_1803945	Info	Homo sapiens HLA complex P5 (HCP5), mRNA.	ILMN_15231	HCP5	6
224	5.68e-05	0.0040189	1.28242	ILMN_2369403	Info	Homo sapiens paralemmin 2 (PALM2), transcript variant 2, mRNA.	ILMN_14799	PALM2	9
225	5.73e-05	0.0040362	0.783017	ILMN_1800733	Info	Homo sapiens mannosidase, beta A, lysosomal (MANBA), mRNA.	ILMN_138850	MANBA	4	Glycan structures - degradation, N-Glycan degradation
226	5.77e-05	0.0040464	1.35145	ILMN_1742461	Info	Homo sapiens UDP-N-acteylglucosamine pyrophosphorylase 1 (UAP1), mRNA.	ILMN_7007	UAP1	1	Aminosugars metabolism
227	6.02e-05	0.0042031	1.53862	ILMN_1889752	Info	Homo sapiens mRNA full length insert cDNA clone EUROIMAGE 966164	ILMN_71668
228	6.08e-05	0.0042264	1.50119	ILMN_1735151	Info	Homo sapiens eukaryotic translation initiation factor 5A2 (EIF5A2), mRNA.	ILMN_4591	EIF5A2	3
229	6.13e-05	0.0042425	1.87883	ILMN_1719753	Info	Homo sapiens vestigial like 1 (Drosophila) (VGLL1), mRNA.	ILMN_13104	VGLL1	X
230	6.24e-05	0.0042813	0.757188	ILMN_2317923	Info	Homo sapiens transmembrane protein 132A (TMEM132A), transcript variant 2, mRNA.	ILMN_41781	TMEM132A	11
231	6.24e-05	0.0042813	1.37259	ILMN_1686116	Info	Homo sapiens thrombospondin 1 (THBS1), mRNA.	ILMN_4882	THBS1	15	TSP-1 Induced Apoptosis in Microvascular Endothelial Cell , Cell Communication, ECM-receptor interaction, Focal adhesion, TGF-beta signaling pathway, angiogenesis, cell_signaling, immunology, metastasis
232	6.33e-05	0.0043243	1.27061	ILMN_1751776	Info	Homo sapiens cytoskeleton associated protein 2-like (CKAP2L), mRNA.	ILMN_28483	CKAP2L	2
233	6.38e-05	0.004328	2.43638	ILMN_1714587	Info	Homo sapiens defensin, beta 103B (DEFB103B), mRNA.	ILMN_45274	DEFB103B	8
234	6.39e-05	0.004328	0.522058	ILMN_1656837	Info	Homo sapiens retinol binding protein 1, cellular (RBP1), mRNA.	ILMN_11289	RBP1	3
235	6.44e-05	0.0043433	0.645352	ILMN_1672589	Info	Homo sapiens sema domain, immunoglobulin domain (Ig), transmembrane domain (TM) and short cytoplasmic domain, (semaphorin) 4B (SEMA4B), transcript variant 2, mRNA.	ILMN_25026	SEMA4B	15	Axon guidance
236	6.49e-05	0.0043535	0.79127	ILMN_2387471	Info	Homo sapiens hypothetical protein FLJ22184 (FLJ22184), mRNA.	ILMN_168805	FLJ22184
237	6.51e-05	0.0043535	0.697077	ILMN_1726448	Info	Homo sapiens matrix metallopeptidase 1 (interstitial collagenase) (MMP1), mRNA.	ILMN_26214	MMP1	11	PPAR signaling pathway, angiogenesis
238	6.58e-05	0.0043818	1.61971	ILMN_2175912	Info	Homo sapiens integrin, beta 2 (complement component 3 receptor 3 and 4 subunit) (ITGB2), mRNA.	ILMN_42184	ITGB2	21	Cell adhesion molecules (CAMs), Leukocyte transendothelial migration, Natural killer cell mediated cytotoxicity, Regulation of actin cytoskeleton, cell_signaling, immunology, metastasis
239	6.73e-05	0.0044534	1.24232	ILMN_1661137	Info	Homo sapiens SH3 domain containing ring finger 2 (SH3RF2), mRNA.	ILMN_18847	SH3RF2	5
240	6.75e-05	0.0044534	1.20552	ILMN_1799104	Info	Homo sapiens sperm associated antigen 9 (SPAG9), mRNA.	ILMN_19153	SPAG9	17
241	6.79e-05	0.0044534	0.837775	ILMN_1757388	Info	Homo sapiens occludin/ELL domain containing 1 (OCEL1), mRNA.	ILMN_17644	OCEL1	19
242	6.8e-05	0.0044534	0.433386	ILMN_1741847	Info	Homo sapiens matrix metallopeptidase 10 (stromelysin 2) (MMP10), mRNA.	ILMN_4442	MMP10	11	angiogenesis, misc
243	6.85e-05	0.0044677	1.28888	ILMN_1671267	Info	Homo sapiens neurofibromin 2 (bilateral acoustic neuroma) (NF2), transcript variant 1, mRNA.	ILMN_12601	NF2	22	immunology, tsonc
244	6.93e-05	0.0045014	1.54466	ILMN_1695880	Info	Homo sapiens lysyl oxidase (LOX), mRNA.	ILMN_11693	LOX	5	immunology
245	6.99e-05	0.0045045	1.43001	ILMN_1779147	Info	Homo sapiens ectodermal-neural cortex (with BTB-like domain) (ENC1), mRNA.	ILMN_15041	ENC1	5
246	7.01e-05	0.0045045	1.24569	ILMN_1778240	Info	Homo sapiens glucose-fructose oxidoreductase domain containing 1 (GFOD1), mRNA.	ILMN_17617	GFOD1	6
247	7.02e-05	0.0045045	1.28981	ILMN_2380688	Info	Homo sapiens UDP-Gal:betaGlcNAc beta 1,4- galactosyltransferase, polypeptide 4 (B4GALT4), transcript variant 2, mRNA.	ILMN_1477	B4GALT4	3	Glycan structures - biosynthesis 2, Glycosphingolipid biosynthesis - neo-lactoseries
248	7.08e-05	0.0045246	1.23742	ILMN_1732926	Info	Homo sapiens Pvt1 oncogene homolog (mouse) (PVT1) on chromosome 8.	ILMN_30557	PVT1	8	tsonc
249	7.16e-05	0.0045455	1.21802	ILMN_1703886	Info	Homo sapiens solute carrier family 16, member 2 (monocarboxylic acid transporter 8) (SLC16A2), mRNA.	ILMN_20945	SLC16A2	X
250	7.17e-05	0.0045455	1.24641	ILMN_1855278	Info	EST366269 MAGE resequences, MAGC Homo sapiens cDNA, mRNA sequence	ILMN_80817
251	7.21e-05	0.0045526	1.30089	ILMN_1778709	Info	Homo sapiens phosphatidylinositol binding clathrin assembly protein (PICALM), transcript variant 1, mRNA.	ILMN_23418	PICALM	11	Endocytotic role of NDK, Phosphins and Dynamin
252	7.55e-05	0.0047422	1.62503	ILMN_2324421	Info	Homo sapiens thioredoxin reductase 1 (TXNRD1), transcript variant 4, mRNA.	ILMN_24219	TXNRD1	12	Pyrimidine metabolism, pharmacology
253	7.57e-05	0.0047422	0.701391	ILMN_1804396	Info	Homo sapiens chromosome 14 open reading frame 4 (C14orf4), mRNA.	ILMN_23475	C14orf4	14
254	7.68e-05	0.0047921	0.767572	ILMN_1659913	Info	Homo sapiens interferon stimulated exonuclease gene 20kDa (ISG20), mRNA.	ILMN_23731	ISG20	15	cell_cycle, cell_signaling
255	7.81e-05	0.0048541	1.34427	ILMN_2095759	Info	Homo sapiens opioid growth factor receptor-like 1 (OGFRL1), mRNA.	ILMN_162668	OGFRL1	6
256	7.88e-05	0.0048785	0.776608	ILMN_1812618	Info	Homo sapiens centaurin, delta 3 (CENTD3), mRNA.	ILMN_5090	CENTD3	5
257	7.94e-05	0.0048965	0.795152	ILMN_2329735	Info	Homo sapiens extracellular matrix protein 1 (ECM1), transcript variant 2, mRNA.	ILMN_23243	ECM1	1
258	8e-05	0.0049144	1.27299	ILMN_1702636	Info	Homo sapiens tubulin, beta 6 (TUBB6), mRNA.	ILMN_26276	TUBB6	18	Gap junction
259	8.27e-05	0.0050607	0.631414	ILMN_1658094	Info	Homo sapiens zinc finger protein 365 (ZNF365), transcript variant A, mRNA.	ILMN_12691	ZNF365	10
260	8.35e-05	0.00509	1.25478	ILMN_2141807	Info	Homo sapiens chromosome 15 open reading frame 23 (C15orf23), mRNA.	ILMN_28790	C15orf23	15
261	8.46e-05	0.0051373	1.24675	ILMN_1730825	Info	Homo sapiens shugoshin-like 1 (S. pombe) (SGOL1), transcript variant C2, mRNA.	ILMN_14464	SGOL1	3
262	8.62e-05	0.0052144	1.26488	ILMN_1691106	Info	PREDICTED: Homo sapiens hypothetical protein LOC729692 (LOC729692), mRNA.	ILMN_11989	LOC729692	3
263	8.67e-05	0.0052247	1.36995	ILMN_1790533	Info	Homo sapiens phosphatase and actin regulator 2 (PHACTR2), transcript variant 1, mRNA.	ILMN_11170	PHACTR2	6
264	8.74e-05	0.005247	0.726239	ILMN_1703926	Info	Homo sapiens prostaglandin E receptor 2 (subtype EP2), 53kDa (PTGER2), mRNA.	ILMN_6622	PTGER2	14	Eicosanoid Metabolism, Neuroactive ligand-receptor interaction
265	8.78e-05	0.0052511	1.22328	ILMN_1687538	Info	Homo sapiens v-ets erythroblastosis virus E26 oncogene homolog 1 (avian) (ETS1), mRNA.	ILMN_5708	ETS1	11	Keratinocyte Differentiation, METS affect on Macrophage Differentiation, Dorso-ventral axis formation, tsonc
266	8.87e-05	0.0052771	1.23572	ILMN_1733115	Info	Homo sapiens KIAA1219 (KIAA1219), mRNA.	ILMN_139031	KIAA1219	20
267	8.89e-05	0.0052771	1.21237	ILMN_1656378	Info	Homo sapiens N-myristoyltransferase 2 (NMT2), mRNA.	ILMN_7780	NMT2	10
268	8.93e-05	0.005281	1.32538	ILMN_1787280	Info	Homo sapiens chromosome 1 open reading frame 135 (C1orf135), mRNA.	ILMN_25232	C1orf135	1
269	9.18e-05	0.0054087	1.31212	ILMN_1703487	Info	Homo sapiens LIM domain only 4 (LMO4), mRNA.	ILMN_5796	LMO4	1	immunology
270	9.29e-05	0.0054248	1.35876	ILMN_1799139	Info	Homo sapiens procollagen-lysine, 2-oxoglutarate 5-dioxygenase 2 (PLOD2), transcript variant 1, mRNA.	ILMN_14675	PLOD2	3	Lysine degradation
271	9.29e-05	0.0054248	1.22403	ILMN_1808354	Info	Homo sapiens solute carrier family 4, sodium bicarbonate cotransporter, member 7 (SLC4A7), mRNA.	ILMN_25534	SLC4A7	3
272	9.31e-05	0.0054248	0.605534	ILMN_2314169	Info	Homo sapiens parathyroid hormone-like hormone (PTHLH), transcript variant 1, mRNA.	ILMN_4677	PTHLH	12
273	9.54e-05	0.0055384	1.34581	ILMN_1661500	Info	Homo sapiens UDP-Gal:betaGlcNAc beta 1,4- galactosyltransferase, polypeptide 4 (B4GALT4), transcript variant 2, mRNA.	ILMN_1477	B4GALT4	3	Glycan structures - biosynthesis 2, Glycosphingolipid biosynthesis - neo-lactoseries
274	9.71e-05	0.0056134	0.78609	ILMN_1819608	Info	Homo sapiens mRNA; cDNA DKFZp762M127 (from clone DKFZp762M127)	ILMN_121109
275	9.74e-05	0.0056134	1.39733	ILMN_1778964	Info	Homo sapiens chloride intracellular channel 5 (CLIC5), mRNA.	ILMN_137813	CLIC5	6
276	9.85e-05	0.0056563	1.25543	ILMN_1801020	Info	Homo sapiens adenosine kinase (ADK), transcript variant ADK-short, mRNA.	ILMN_4107	ADK	10	Purine metabolism, cell_cycle, cell_signaling, immunology, signal_transduction
277	0.0001	0.0057125	0.741316	ILMN_1680738	Info	Homo sapiens chromosome 5 open reading frame 13 (C5orf13), mRNA.	ILMN_2442	C5orf13	5
278	0.0001002	0.0057125	0.825047	ILMN_1815012	Info	Homo sapiens exocyst complex component 7 (EXOC7), transcript variant 1, mRNA.	ILMN_17042	EXOC7	17	Insulin signaling pathway
279	0.0001016	0.0057715	1.35907	ILMN_1673548	Info	Homo sapiens galectin-related protein (HSPC159), mRNA.	ILMN_20622	HSPC159	2
280	0.000104	0.0058373	0.783678	ILMN_1705629	Info	PREDICTED: Homo sapiens six transmembrane epithelial antigen of the prostate 1 (STEAP1), mRNA.	ILMN_139257	STEAP1
281	0.000104	0.0058373	1.36859	ILMN_1691526	Info	Homo sapiens mitogen-activated protein kinase associated protein 1 (MAPKAP1), transcript variant 1, mRNA.	ILMN_13996	MAPKAP1	9
282	0.0001045	0.0058373	1.27864	ILMN_1680781	Info	Homo sapiens chromosome 14 open reading frame 135 (C14orf135), mRNA.	ILMN_25282	C14orf135	14
283	0.0001046	0.0058373	1.57093	ILMN_1717056	Info	Homo sapiens thioredoxin reductase 1 (TXNRD1), transcript variant 5, mRNA.	ILMN_9643	TXNRD1	12	Pyrimidine metabolism, pharmacology
284	0.0001046	0.0058373	1.26582	ILMN_1701882	Info	PREDICTED: Homo sapiens similar to family with sequence similarity 72, member A, transcript variant 1 (LOC653820), mRNA.	ILMN_32118	LOC653820	1
285	0.0001054	0.0058613	1.32203	ILMN_1705861	Info	Homo sapiens adaptor-related protein complex 1, mu 2 subunit (AP1M2), mRNA.	ILMN_27417	AP1M2	19
286	0.0001061	0.0058796	0.778705	ILMN_2412336	Info	Homo sapiens aldo-keto reductase family 1, member C2 (dihydrodiol dehydrogenase 2; bile acid binding protein; 3-alpha hydroxysteroid dehydrogenase, type III) (AKR1C2), transcript variant 1, mRNA. XM_943424 XM_943425 XM_943427	ILMN_13963	AKR1C2	10	Metabolism of xenobiotics by cytochrome P450
287	0.0001072	0.0059199	0.684044	ILMN_1784948	Info	Homo sapiens SPOC domain containing 1 (SPOCD1), mRNA.	ILMN_6339	SPOCD1	1
288	0.0001079	0.0059338	1.19302	ILMN_1748578	Info	Homo sapiens RAD21 homolog (S. pombe) (RAD21), mRNA.	ILMN_4979	RAD21	8	DNA_damage
289	0.0001082	0.0059338	1.37539	ILMN_1747183	Info	Homo sapiens glycosyltransferase 8 domain containing 3 (GLT8D3), transcript variant 2, mRNA.	ILMN_35845	GLT8D3	12
290	0.0001095	0.0059844	1.23196	ILMN_1794598	Info	Homo sapiens schwannomin interacting protein 1 (SCHIP1), mRNA.	ILMN_29529	SCHIP1	3
291	0.0001104	0.0059977	1.22846	ILMN_2404135	Info	Homo sapiens RIO kinase 3 (yeast) (RIOK3), transcript variant 1, mRNA.	ILMN_19558	RIOK3	18
292	0.0001105	0.0059977	1.2412	ILMN_2341382	Info	Homo sapiens ankyrin repeat and KH domain containing 1 (ANKHD1), transcript variant 3, mRNA.	ILMN_16904	ANKHD1	5
293	0.000114	0.0061665	1.37803	ILMN_1791280	Info	Homo sapiens heat shock 22kDa protein 8 (HSPB8), mRNA.	ILMN_22076	HSPB8	12
294	0.0001147	0.0061833	1.49463	ILMN_2360710	Info	Homo sapiens tropomyosin 1 (alpha) (TPM1), transcript variant 3, mRNA.	ILMN_8136	TPM1	15	immunology
295	0.0001165	0.006259	1.43539	ILMN_1656129	Info	Homo sapiens solute carrier family 39 (zinc transporter), member 10 (SLC39A10), mRNA.	ILMN_13415	SLC39A10	2
296	0.0001172	0.0062753	1.23647	ILMN_1730639	Info	Homo sapiens solute carrier family 22 (organic cation transporter), member 15 (SLC22A15), mRNA.	ILMN_26230	SLC22A15	1
297	0.0001179	0.0062916	1.2469	ILMN_2391264	Info	Homo sapiens dermokine (DMKN), transcript variant 2, mRNA.	ILMN_29352	DMKN	19
298	0.0001196	0.0063609	1.28617	ILMN_1686989	Info	Homo sapiens insulin induced gene 1 (INSIG1), transcript variant 2, mRNA.	ILMN_12839	INSIG1	7
299	0.0001201	0.0063661	0.638243	ILMN_1745256	Info	Homo sapiens CXXC finger 5 (CXXC5), mRNA.	ILMN_10449	CXXC5	5
300	0.0001208	0.0063819	1.29252	ILMN_2136177	Info	Homo sapiens CCR4-NOT transcription complex, subunit 6 (CNOT6), mRNA.	ILMN_17926	CNOT6	5
301	0.0001227	0.0064494	1.29999	ILMN_1673380	Info	Homo sapiens guanine nucleotide binding protein (G protein), gamma 12 (GNG12), mRNA.	ILMN_5763	GNG12	1	MAPK signaling pathway, Regulation of actin cytoskeleton
302	0.0001233	0.0064494	1.25645	ILMN_1756326	Info	Homo sapiens CDC28 protein kinase regulatory subunit 2 (CKS2), mRNA.	ILMN_14702	CKS2	9	cell_cycle, cell_signaling, signal_transduction
303	0.0001233	0.0064494	1.35393	ILMN_1699121	Info	Homo sapiens transmembrane protein 16B (TMEM16B), mRNA.	ILMN_13011	TMEM16B	12
304	0.0001242	0.0064752	1.28479	ILMN_1702322	Info	Homo sapiens ALS2 C-terminal like (ALS2CL), transcript variant 1, mRNA.	ILMN_15910	ALS2CL	3
305	0.0001274	0.0066089	1.2215	ILMN_1805792	Info	Homo sapiens triple functional domain (PTPRF interacting) (TRIO), mRNA.	ILMN_23876	TRIO	5	Rac 1 cell motility signaling pathway
306	0.0001276	0.0066089	0.79982	ILMN_2349393	Info	Homo sapiens midkine (neurite growth-promoting factor 2) (MDK), transcript variant 1, mRNA.	ILMN_3786	MDK	11
307	0.0001303	0.0067268	1.20764	ILMN_1675427	Info	Homo sapiens neuroblastoma breakpoint family, member 15 (NBPF15), mRNA.	ILMN_1276	NBPF15	1
308	0.0001311	0.0067461	1.23925	ILMN_1771026	Info	Homo sapiens glycyl-tRNA synthetase (GARS), mRNA.	ILMN_16659	GARS	7	Aminoacyl-tRNA biosynthesis, Glycine, serine and threonine metabolism, misc
309	0.000133	0.0068217	1.58174	ILMN_1654396	Info	Homo sapiens integrin, beta 2 (antigen CD18 (p95), lymphocyte function-associated antigen 1; macrophage antigen 1 (mac-1) beta subunit) (ITGB2), mRNA.	ILMN_138267	ITGB2	21	Cell adhesion molecules (CAMs), Leukocyte transendothelial migration, Natural killer cell mediated cytotoxicity, Regulation of actin cytoskeleton, cell_signaling, immunology, metastasis
310	0.0001345	0.0068443	0.63175	ILMN_1713124	Info	Homo sapiens aldo-keto reductase family 1, member C3 (3-alpha hydroxysteroid dehydrogenase, type II) (AKR1C3), mRNA.	ILMN_11871	AKR1C3	10	Arachidonic acid metabolism, Metabolism of xenobiotics by cytochrome P450
311	0.0001346	0.0068443	1.32807	ILMN_2077550	Info	Homo sapiens Rac GTPase activating protein 1 (RACGAP1), mRNA.	ILMN_172963	RACGAP1	12
312	0.0001351	0.0068443	0.554121	ILMN_1787186	Info	Homo sapiens nephroblastoma overexpressed gene (NOV), mRNA.	ILMN_21404	NOV	8	tsonc
313	0.0001352	0.0068443	1.3351	ILMN_1698100	Info	Homo sapiens annexin A2 pseudogene 1 (ANXA2P1) on chromosome 4.	ILMN_10494	ANXA2P1	4
314	0.0001356	0.0068443	0.692867	ILMN_1796629	Info	Homo sapiens endothelin receptor type A (EDNRA), mRNA.	ILMN_8606	EDNRA	4	Role of EGF Receptor Transactivation by GPCRs in Cardiac Hypertrophy, Calcium signaling pathway, Neuroactive ligand-receptor interaction, development
315	0.0001376	0.0069232	1.22717	ILMN_2198878	Info	Homo sapiens inositol polyphosphate-4-phosphatase, type II, 105kDa (INPP4B), mRNA.	ILMN_22637	INPP4B	4	Inositol phosphate metabolism, Phosphatidylinositol signaling system
316	0.0001392	0.0069352	1.44503	ILMN_2357062	Info	Homo sapiens interleukin 1 receptor accessory protein (IL1RAP), transcript variant 2, mRNA.	ILMN_8626	IL1RAP	3	Signal transduction through IL1R, Apoptosis, Cytokine-cytokine receptor interaction, immunology
317	0.0001393	0.0069352	1.24231	ILMN_1713964	Info	Homo sapiens BTB (POZ) domain containing 3 (BTBD3), transcript variant 1, mRNA.	ILMN_13414	BTBD3	20
318	0.0001398	0.0069352	1.31411	ILMN_2077758	Info	Homo sapiens CTD (carboxy-terminal domain, RNA polymerase II, polypeptide A) small phosphatase like 2 (CTDSPL2), mRNA.	ILMN_6119	CTDSPL2	15
319	0.0001402	0.0069352	1.27354	ILMN_1672741	Info	Homo sapiens intersectin 1 (SH3 domain protein) (ITSN1), transcript variant 1, mRNA.	ILMN_10040	ITSN1	21
320	0.0001407	0.0069352	1.21749	ILMN_1672660	Info	Homo sapiens myelin basic protein (MBP), transcript variant 8, mRNA.	ILMN_10370	MBP	18
321	0.0001408	0.0069352	1.18427	ILMN_1740737	Info	Homo sapiens decapping enzyme, scavenger (DCPS), mRNA.	ILMN_24626	DCPS	11
322	0.0001409	0.0069352	1.38021	ILMN_1798975	Info	Homo sapiens epidermal growth factor receptor (erythroblastic leukemia viral (v-erb-b) oncogene homolog, avian) (EGFR), transcript variant 1, mRNA.	ILMN_15615	EGFR	7	Agrin in Postsynaptic Differentiation, Angiotensin II mediated activation of JNK Pathway via Pyk2 dependent signaling, CBL mediated ligand-induced downregulation of EGF receptors, EGF Signaling Pathway, Erk1/Erk2 Mapk Signaling pathway, Keratinocyte Differentiation, Map Kinase Inactivation of SMRT Corepressor, mCalpain and friends in Cell motility, Neuroregulin receptor degredation protein-1 Cont…
323	0.0001419	0.0069628	1.34054	ILMN_1874530	Info	Homo sapiens diaphanous homolog 3 (Drosophila) (DIAPH3), transcript variant 1, mRNA.	ILMN_129103	DIAPH3	13	Regulation of actin cytoskeleton
324	0.0001443	0.0070587	0.812916	ILMN_1700144	Info	Homo sapiens integrin, alpha 10 (ITGA10), mRNA.	ILMN_27053	ITGA10	1	ECM-receptor interaction, Focal adhesion, Regulation of actin cytoskeleton
325	0.0001454	0.0070906	0.723153	ILMN_1776516	Info	Homo sapiens inositol 1,4,5-trisphosphate 3-kinase A (ITPKA), mRNA.	ILMN_6608	ITPKA	15	Calcium signaling pathway, Inositol phosphate metabolism, Phosphatidylinositol signaling system
326	0.0001503	0.0072982	1.33197	ILMN_1898723	Info	Homo sapiens cDNA clone IMAGE:3079901	ILMN_74159
327	0.0001508	0.0072982	1.40378	ILMN_1655930	Info	Homo sapiens elongation factor, RNA polymerase II, 2 (ELL2), mRNA.	ILMN_15317	ELL2
328	0.0001513	0.0072982	0.798282	ILMN_1675857	Info	Homo sapiens collagen, type IV, alpha 6 (COL4A6), transcript variant A, mRNA.	ILMN_1137	COL4A6	X	Acute Myocardial Infarction, Angiotensin-converting enzyme 2 regulates heart function, Intrinsic Prothrombin Activation Pathway, Platelet Amyloid Precursor Protein Pathway, Regulators of Bone Mineralization, Vitamin C in the Brain, Cell Communication, ECM-receptor interaction, Focal adhesion
329	0.0001515	0.0072982	0.662196	ILMN_1659960	Info	Homo sapiens interleukin 4 induced 1 (IL4I1), transcript variant 2, mRNA.	ILMN_7993	IL4I1	19
330	0.0001525	0.0073242	0.763907	ILMN_1672605	Info	Homo sapiens chromosome 7 open reading frame 41 (C7orf41), mRNA.	ILMN_5639	C7orf41	7
331	0.000153	0.007326	1.29613	ILMN_1764201	Info	Homo sapiens microtubule-associated protein 2 (MAP2), transcript variant 2, mRNA.	ILMN_137325	MAP2	2	Protein Kinase A at the Centrosome
332	0.0001537	0.0073373	1.27389	ILMN_1693985	Info	Homo sapiens junctophilin 1 (JPH1), mRNA.	ILMN_15354	JPH1	8
333	0.0001554	0.0073962	1.89136	ILMN_2396875	Info	Homo sapiens insulin-like growth factor binding protein 3 (IGFBP3), transcript variant 1, mRNA.	ILMN_179464	IGFBP3	7	Ghrelin: Regulation of Food Intake and Energy Homeostasis, Hypoxia and p53 in the Cardiovascular system, immunology
334	0.0001605	0.0076161	1.35693	ILMN_1822133	Info	DA483022 FCBBF1 Homo sapiens cDNA clone FCBBF1000024 5, mRNA sequence	ILMN_121521
335	0.0001648	0.0077968	1.30378	ILMN_2190598	Info	Homo sapiens FYVE, RhoGEF and PH domain containing 6 (FGD6), mRNA.	ILMN_4727	FGD6	12
336	0.0001657	0.0078069	0.681544	ILMN_1814106	Info	Homo sapiens Similar to RIKEN cDNA 2310002J15 gene (MGC59937), mRNA.	ILMN_13120	MGC59937	9
337	0.000166	0.0078069	0.751561	ILMN_1766261	Info	Homo sapiens solute carrier family 2 (facilitated glucose transporter), member 12 (SLC2A12), mRNA.	ILMN_19964	SLC2A12	6
338	0.0001679	0.0078729	1.26285	ILMN_1699489	Info	PREDICTED: Homo sapiens tubulin, beta 6 (TUBB6), mRNA.	ILMN_138016	TUBB6		Gap junction
339	0.0001699	0.0079432	1.41021	ILMN_1744963	Info	Homo sapiens ERO1-like (S. cerevisiae) (ERO1L), mRNA.	ILMN_4958	ERO1L	14
340	0.000174	0.008111	0.780956	ILMN_2405324	Info	Homo sapiens interleukin 28 receptor, alpha (interferon, lambda receptor) (IL28RA), transcript variant 1, mRNA.	ILMN_179262	IL28RA	1	Cytokine-cytokine receptor interaction, Jak-STAT signaling pathway
341	0.0001759	0.0081755	1.19216	ILMN_1783156	Info	PREDICTED: Homo sapiens similar to mitogen-activated protein kinase kinase 3 isoform A (LOC650832), mRNA.	ILMN_37936	LOC650832
342	0.0001783	0.0082406	0.843125	ILMN_1804955	Info	Homo sapiens cathepsin F (CTSF), mRNA.	ILMN_138148	CTSF	11	immunology
343	0.0001785	0.0082406	1.21711	ILMN_1713918	Info	Homo sapiens pleckstrin homology, Sec7 and coiled-coil domains 3 (PSCD3), mRNA.	ILMN_29534	PSCD3	7	ADP-Ribosylation Factor
344	0.0001797	0.0082406	1.43908	ILMN_1838885	Info	Homo sapiens KIAA1632 (KIAA1632), mRNA.	ILMN_98745	KIAA1632	18
345	0.0001797	0.0082406	0.760421	ILMN_1781010	Info	Homo sapiens Rho guanine nucleotide exchange factor (GEF) 3 (ARHGEF3), mRNA.	ILMN_18508	ARHGEF3	3
346	0.0001799	0.0082406	1.23279	ILMN_1682336	Info	Homo sapiens microtubule associated serine/threonine kinase-like (MASTL), mRNA.	ILMN_7073	MASTL	10
347	0.0001816	0.0082868	1.22504	ILMN_1668411	Info	Homo sapiens four and a half LIM domains 2 (FHL2), transcript variant 4, mRNA.	ILMN_20831	FHL2	2	Hypoxia and p53 in the Cardiovascular system
348	0.0001827	0.0082868	1.32003	ILMN_1759787	Info	Homo sapiens thrombomodulin (THBD), mRNA.	ILMN_10912	THBD	20	Complement and coagulation cascades
349	0.0001827	0.0082868	0.685381	ILMN_1665761	Info	Homo sapiens B-cell CLL/lymphoma 11B (zinc finger protein) (BCL11B), transcript variant 1, mRNA.	ILMN_1277	BCL11B	14
350	0.000183	0.0082868	0.7444	ILMN_1682781	Info	Homo sapiens TEA domain family member 2 (TEAD2), mRNA.	ILMN_4452	TEAD2	19
351	0.0001862	0.0083928	1.40588	ILMN_1718977	Info	Homo sapiens growth arrest and DNA-damage-inducible, beta (GADD45B), mRNA.	ILMN_138334	GADD45B	19	Cell cycle, MAPK signaling pathway
352	0.0001864	0.0083928	0.786943	ILMN_1804117	Info	Homo sapiens family with sequence similarity 89, member B (FAM89B), transcript variant 3, mRNA.	ILMN_9389	FAM89B	11
353	0.0001875	0.0084184	1.20844	ILMN_2161746	Info	Homo sapiens thyroid hormone receptor interactor 10 (TRIP10), mRNA.	ILMN_23905	TRIP10	19	Insulin signaling pathway
354	0.00019	0.008496	1.31828	ILMN_1720303	Info	Homo sapiens osteopetrosis associated transmembrane protein 1 (OSTM1), mRNA.	ILMN_21496	OSTM1	6
355	0.0001903	0.008496	1.21817	ILMN_2377240	Info	Homo sapiens AKT interacting protein (AKTIP), transcript variant 1, mRNA.	ILMN_18535	AKTIP	16
356	0.0001911	0.0085077	0.758158	ILMN_1787567	Info	Homo sapiens TSC22 domain family, member 1 (TSC22D1), transcript variant 2, mRNA.	ILMN_11682	TSC22D1	13
357	0.000193	0.0085682	0.797655	ILMN_1807652	Info	Homo sapiens stimulated by retinoic acid gene 6 homolog (mouse) (STRA6), mRNA.	ILMN_15793	STRA6	15
358	0.0001941	0.0085691	0.813679	ILMN_2296950	Info	Homo sapiens apolipoprotein B mRNA editing enzyme, catalytic polypeptide-like 3F (APOBEC3F), transcript variant 2, mRNA.	ILMN_18531	APOBEC3F	22	Atrazine degradation
359	0.0001941	0.0085691	1.30239	ILMN_1737964	Info	Homo sapiens hippocampus abundant transcript-like 1 (HIATL1), mRNA.	ILMN_445	HIATL1	9
360	0.000196	0.0086289	1.57208	ILMN_1673566	Info	Homo sapiens ADAM metallopeptidase with thrombospondin type 1 motif, 1 (ADAMTS1), mRNA.	ILMN_11081	ADAMTS1	21
361	0.0001978	0.008658	1.33109	ILMN_1775708	Info	Homo sapiens solute carrier family 2 (facilitated glucose transporter), member 3 (SLC2A3), mRNA.	ILMN_15812	SLC2A3	12	cell_signaling, misc, pharmacology
362	0.000198	0.008658	1.27403	ILMN_1669598	Info	Homo sapiens suppressor of variegation 4-20 homolog 1 (Drosophila) (SUV420H1), transcript variant 1, mRNA.	ILMN_5775	SUV420H1	11
363	0.0001983	0.008658	1.25802	ILMN_1695590	Info	Homo sapiens adrenergic, beta-2-, receptor, surface (ADRB2), mRNA.	ILMN_2022	ADRB2	5	Corticosteroids and cardioprotection, Cystic fibrosis transmembrane conductance regulator (CFTR) and beta 2 adrenergic receptor (b2AR) pathway, Phospholipase C-epsilon pathway, Calcium signaling pathway, Neuroactive ligand-receptor interaction, behavior, immunology
364	0.0001998	0.008665	1.23867	ILMN_1655191	Info	Homo sapiens castor zinc finger 1 (CASZ1), transcript variant 2, mRNA.	ILMN_27214	CASZ1	1
365	0.0002001	0.008665	0.746277	ILMN_1652413	Info	Homo sapiens urocortin 2 (UCN2), mRNA.	ILMN_20791	UCN2	3	Neuroactive ligand-receptor interaction
366	0.0002001	0.008665	0.788386	ILMN_2396020	Info	Homo sapiens dual specificity phosphatase 6 (DUSP6), transcript variant 2, mRNA.	ILMN_5926	DUSP6	12	Regulation of MAP Kinase Pathways Through Dual Specificity Phosphatases, MAPK signaling pathway
367	0.0002048	0.0088443	0.785509	ILMN_1743219	Info	Homo sapiens carbonic anhydrase XI (CA11), mRNA.	ILMN_1743	CA11	19	Nitrogen metabolism
368	0.0002067	0.0088823	0.770125	ILMN_1787345	Info	Homo sapiens FK506 binding protein 11, 19 kDa (FKBP11), mRNA.	ILMN_14765	FKBP11	12
369	0.0002068	0.0088823	1.48399	ILMN_1694075	Info	Homo sapiens growth arrest and DNA-damage-inducible, alpha (GADD45A), mRNA.	ILMN_17355	GADD45A	1	ATM Signaling Pathway, Cell Cycle: G2/M Checkpoint, Hypoxia and p53 in the Cardiovascular system, p53 Signaling Pathway, Cell cycle, MAPK signaling pathway
370	0.0002136	0.009126	0.782068	ILMN_1708016	Info	Homo sapiens chromosome 20 open reading frame 108 (C20orf108), mRNA.	ILMN_25852	C20orf108	20
371	0.0002138	0.009126	0.840978	ILMN_1771688	Info	Homo sapiens RAB7B, member RAS oncogene family (RAB7B), mRNA.	ILMN_11485	RAB7B
372	0.0002142	0.009126	1.2136	ILMN_1749478	Info	Homo sapiens transcription elongation factor A (SII)-like 3 (TCEAL3), transcript variant 2, mRNA.	ILMN_20249	TCEAL3	X
373	0.0002184	0.00928	0.762371	ILMN_1688152	Info	Homo sapiens interleukin 27 receptor, alpha (IL27RA), mRNA.	ILMN_9407	IL27RA	19
374	0.000221	0.0093653	1.51095	ILMN_1726352	Info	Homo sapiens thrombospondin, type I, domain containing 4 (THSD4), mRNA.	ILMN_25598	THSD4	15
375	0.0002221	0.0093868	1.21509	ILMN_1779228	Info	Homo sapiens cadherin 2, type 1, N-cadherin (neuronal) (CDH2), mRNA.	ILMN_28694	CDH2	18	Cell adhesion molecules (CAMs), cell_signaling, metastasis
376	0.0002259	0.009522	1.22886	ILMN_2387919	Info	Homo sapiens protein kinase, AMP-activated, gamma 2 non-catalytic subunit (PRKAG2), transcript variant c, mRNA.	ILMN_170366	PRKAG2	7	Adipocytokine signaling pathway, Insulin signaling pathway
377	0.0002274	0.0095346	0.711183	ILMN_2352097	Info	Homo sapiens G protein-coupled receptor 56 (GPR56), transcript variant 2, mRNA.	ILMN_165137	GPR56	16
378	0.0002274	0.0095346	1.2139	ILMN_1711899	Info	Homo sapiens annexin A2 (ANXA2), transcript variant 2, mRNA.	ILMN_8830	ANXA2	15
379	0.0002309	0.0096387	1.34814	ILMN_1678919	Info	Homo sapiens YOD1 OTU deubiquinating enzyme 1 homolog (S. cerevisiae) (YOD1), mRNA.	ILMN_19081	YOD1	1
380	0.0002311	0.0096387	1.30652	ILMN_1735877	Info	Homo sapiens EGF-containing fibulin-like extracellular matrix protein 1 (EFEMP1), transcript variant 1, mRNA.	ILMN_138662	EFEMP1	2
381	0.0002327	0.00968	0.807126	ILMN_1652246	Info	PREDICTED: Homo sapiens KIAA0363 protein (KIAA0363), mRNA.	ILMN_33888	KIAA0363
382	0.0002351	0.009737	1.23081	ILMN_1695946	Info	Homo sapiens hypothetical LOC388610 (LOC388610), mRNA.	ILMN_18385	LOC388610	1
383	0.0002353	0.009737	0.661072	ILMN_2184373	Info	Homo sapiens interleukin 8 (IL8), mRNA.	ILMN_179575	IL8	4	Adhesion and Diapedesis of Granulocytes, Adhesion and Diapedesis of Lymphocytes, Cells and Molecules involved in local acute inflammatory response, Cytokine Network, Cytokines and Inflammatory Response, Free Radical Induced Apoptosis, IL 17 Signaling Pathway, NFkB activation by Nontypeable Hemophilus influenzae, Proepithelin Conversion to Epithelin and Wound Repair Control, Regulation of hematopo…
384	0.0002366	0.0097653	0.737937	ILMN_1711786	Info	Homo sapiens nuclear factor (erythroid-derived 2), 45kDa (NFE2), mRNA.	ILMN_5749	NFE2	12	gene_regulation, immunology, transcription
385	0.0002384	0.009814	1.2542	ILMN_1806906	Info	Homo sapiens signal sequence receptor, gamma (translocon-associated protein gamma) (SSR3), mRNA.	ILMN_19434	SSR3	3
386	0.0002407	0.0098516	1.22494	ILMN_1664051	Info	Homo sapiens SEC22 vesicle trafficking protein homolog C (S. cerevisiae) (SEC22C), transcript variant 1, mRNA.	ILMN_15895	SEC22C	3
387	0.0002413	0.0098516	0.682316	ILMN_1837428	Info	Homo sapiens clone 25194 mRNA sequence	ILMN_71954
388	0.0002414	0.0098516	1.18958	ILMN_1707310	Info	Homo sapiens monoglyceride lipase (MGLL), transcript variant 2, mRNA.	ILMN_6499	MGLL	3	Glycerolipid metabolism
389	0.0002418	0.0098516	1.2607	ILMN_1655429	Info	Homo sapiens tumor necrosis factor, alpha-induced protein 1 (endothelial) (TNFAIP1), mRNA.	ILMN_14664	TNFAIP1	17	apoptosis, cell_cycle, cell_signaling, signal_transduction
390	0.0002431	0.0098792	1.31079	ILMN_1669286	Info	Homo sapiens tyrosine 3-monooxygenase/tryptophan 5-monooxygenase activation protein, zeta polypeptide (YWHAZ), transcript variant 1, mRNA.	ILMN_11028	YWHAZ	8	Cell cycle
391	0.0002451	0.009935	1.1982	ILMN_1779333	Info	Homo sapiens methionine sulfoxide reductase B3 (MSRB3), transcript variant 2, mRNA.	ILMN_24072	MSRB3	12
392	0.0002467	0.0099744	1.22825	ILMN_1692026	Info	Homo sapiens suppressor of variegation 4-20 homolog 1 (Drosophila) (SUV420H1), transcript variant 2, mRNA.	ILMN_29861	SUV420H1	11
393	0.0002483	0.0100135	0.821298	ILMN_2374036	Info	Homo sapiens cathepsin L1 (CTSL1), transcript variant 2, mRNA.	ILMN_8814	CTSL1	9	Antigen processing and presentation
394	0.0002492	0.0100243	1.1854	ILMN_1764228	Info	Homo sapiens disabled homolog 2, mitogen-responsive phosphoprotein (Drosophila) (DAB2), mRNA.	ILMN_18672	DAB2	5	Alternative Complement Pathway, Classical Complement Pathway, Complement Pathway, Lectin Induced Complement Pathway
395	0.0002514	0.0100872	1.46928	ILMN_1804929	Info	Homo sapiens oxytocin receptor (OXTR), mRNA.	ILMN_7313	OXTR	3	Calcium signaling pathway, Neuroactive ligand-receptor interaction
396	0.0002535	0.0101458	0.814257	ILMN_1807277	Info	Homo sapiens interferon, gamma-inducible protein 30 (IFI30), mRNA.	ILMN_23180	IFI30	19	Antigen processing and presentation
397	0.0002557	0.010208	0.863838	ILMN_1732988	Info	PREDICTED: Homo sapiens KIAA1666 protein (KIAA1666), mRNA.	ILMN_37441	KIAA1666
398	0.0002565	0.0102142	1.36841	ILMN_1758548	Info	Homo sapiens NIMA (never in mitosis gene a)-related kinase 7 (NEK7), mRNA.	ILMN_23490	NEK7	1
399	0.0002596	0.0103098	1.23217	ILMN_1889425	Info	RST7893 Athersys RAGE Library Homo sapiens cDNA, mRNA sequence	ILMN_83560
400	0.0002602	0.0103098	0.801544	ILMN_1658575	Info	Homo sapiens UDP-N-acetyl-alpha-D-galactosamine:polypeptide N-acetylgalactosaminyltransferase 5 (GalNAc-T5) (GALNT5), mRNA.	ILMN_18326	GALNT5	2	Glycan structures - biosynthesis 1, O-Glycan biosynthesis
401	0.0002612	0.0103236	1.45414	ILMN_1762224	Info	Homo sapiens Hermansky-Pudlak syndrome 3 (HPS3), mRNA.	ILMN_27156	HPS3	3
402	0.0002637	0.0103965	0.790241	ILMN_1686562	Info	Homo sapiens kinesin family member 13B (KIF13B), mRNA.	ILMN_12307	KIF13B	8
403	0.0002669	0.0104965	1.23782	ILMN_1751351	Info	PREDICTED: Homo sapiens similar to AI661453 protein (FLJ90086), mRNA.	ILMN_39876	FLJ90086	6
404	0.0002683	0.0105073	1.21387	ILMN_1800912	Info	Homo sapiens zinc finger protein 106 homolog (mouse) (ZFP106), mRNA.	ILMN_6305	ZFP106	15
405	0.0002685	0.0105073	0.770938	ILMN_1708348	Info	Homo sapiens ADAM metallopeptidase domain 8 (ADAM8), mRNA.	ILMN_138980	ADAM8	10	immunology
406	0.0002706	0.0105358	0.6726	ILMN_1705066	Info	Homo sapiens BTB (POZ) domain containing 11 (BTBD11), transcript variant 1, mRNA.	ILMN_506	BTBD11	12
407	0.0002722	0.0105358	1.41514	ILMN_1796417	Info	Homo sapiens asparagine synthetase (ASNS), transcript variant 1, mRNA.	ILMN_14195	ASNS	7	Alanine and aspartate metabolism, Nitrogen metabolism, immunology
408	0.0002729	0.0105358	1.23757	ILMN_1706118	Info	Homo sapiens hematological and neurological expressed 1-like (HN1L), mRNA.	ILMN_8906	HN1L	16
409	0.0002733	0.0105358	1.25494	ILMN_1653466	Info	Homo sapiens hairy and enhancer of split 4 (Drosophila) (HES4), mRNA.	ILMN_18566	HES4	1
410	0.0002742	0.0105358	1.19129	ILMN_2165867	Info	Homo sapiens 7-dehydrocholesterol reductase (DHCR7), mRNA.	ILMN_2138	DHCR7	11	Biosynthesis of steroids
411	0.0002748	0.0105358	1.29981	ILMN_1765701	Info	PREDICTED: Homo sapiens similar to Tubulin alpha-2 chain (Alpha-tubulin 2), transcript variant 5 (LOC399942), mRNA.	ILMN_32988	LOC399942	11
412	0.0002751	0.0105358	1.1859	ILMN_1722872	Info	Homo sapiens myosin, heavy chain 9, non-muscle (MYH9), mRNA.	ILMN_8253	MYH9	22	Regulation of actin cytoskeleton, Tight junction
413	0.0002762	0.0105358	1.26463	ILMN_2135756	Info	Homo sapiens heat shock transcription factor 2 binding protein (HSF2BP), mRNA.	ILMN_8863	HSF2BP	21
414	0.0002762	0.0105358	1.21739	ILMN_1663577	Info	Homo sapiens S100P binding protein (S100PBP), transcript variant 1, mRNA.	ILMN_28656	S100PBP	1
415	0.0002766	0.0105358	1.20515	ILMN_1705985	Info	Homo sapiens phosphatidylinositol glycan anchor biosynthesis, class A (paroxysmal nocturnal hemoglobinuria) (PIGA), transcript variant 3, mRNA.	ILMN_4309	PIGA	X	Glycan structures - biosynthesis 2, Glycosylphosphatidylinositol(GPI)-anchor biosynthesis, immunology
416	0.0002771	0.0105358	1.25956	ILMN_1810785	Info	Homo sapiens ring finger protein 11 (RNF11), mRNA.	ILMN_28284	RNF11	1
417	0.0002773	0.0105358	1.25878	ILMN_1699354	Info	Homo sapiens EPH receptor A2 (EPHA2), mRNA.	ILMN_3597	EPHA2	1	Axon guidance, cell_cycle, cell_signaling, development, signal_transduction
418	0.0002785	0.0105358	1.25869	ILMN_1753584	Info	Homo sapiens keratin 8 (KRT8), mRNA.	ILMN_9685	KRT8	12	Cell Communication
419	0.0002789	0.0105358	0.739615	ILMN_1663454	Info	Homo sapiens plakophilin 1 (ectodermal dysplasia/skin fragility syndrome) (PKP1), transcript variant 1a, mRNA.	ILMN_16551	PKP1	1
420	0.0002792	0.0105358	0.833558	ILMN_1774733	Info	Homo sapiens suppressor of cytokine signaling 1 (SOCS1), mRNA.	ILMN_3038	SOCS1	16	Insulin signaling pathway, Jak-STAT signaling pathway, Type II diabetes mellitus
421	0.0002799	0.0105371	1.2658	ILMN_1669905	Info	Homo sapiens DCP2 decapping enzyme homolog (S. cerevisiae) (DCP2), mRNA.	ILMN_4971	DCP2	5
422	0.0002845	0.0106849	1.33084	ILMN_1714093	Info	Homo sapiens required for meiotic nuclear division 5 homolog A (S. cerevisiae) (RMND5A), mRNA.	ILMN_16174	RMND5A	2
423	0.0002866	0.0107384	1.28421	ILMN_1763036	Info	Homo sapiens chloride channel 6 (CLCN6), transcript variant ClC-6a, mRNA.	ILMN_6195	CLCN6	1
424	0.0002891	0.0108065	0.795497	ILMN_2413780	Info	Homo sapiens seizure related 6 homolog (mouse)-like 2 (SEZ6L2), transcript variant 2, mRNA.	ILMN_1006	SEZ6L2	16
425	0.0002907	0.0108252	0.732927	ILMN_1660691	Info	Homo sapiens RAB31, member RAS oncogene family (RAB31), mRNA.	ILMN_6528	RAB31	18
426	0.0002919	0.0108252	0.809016	ILMN_1772074	Info	Homo sapiens chromosome 19 open reading frame 51 (C19orf51), mRNA.	ILMN_10486	C19orf51	19
427	0.000292	0.0108252	1.44064	ILMN_1733415	Info	Homo sapiens microfibrillar associated protein 5 (MFAP5), mRNA.	ILMN_19364	MFAP5	12
428	0.0002928	0.0108252	1.18772	ILMN_1674411	Info	Homo sapiens cytoskeleton associated protein 2 (CKAP2), transcript variant 2, mRNA.	ILMN_18044	CKAP2	13
429	0.0002936	0.0108252	0.795321	ILMN_1720998	Info	Homo sapiens carbonic anhydrase XII (CA12), transcript variant 1, mRNA.	ILMN_796	CA12	15	Nitrogen metabolism
430	0.0002937	0.0108252	0.801106	ILMN_1663131	Info	Homo sapiens lysosomal trafficking regulator (LYST), transcript variant 2, mRNA.	ILMN_12138	LYST	1
431	0.0002986	0.0109803	1.29417	ILMN_1758272	Info	Homo sapiens myopalladin (MYPN), mRNA.	ILMN_27889	MYPN	10
432	0.0003054	0.0112044	1.25869	ILMN_1837935	Info	Homo sapiens transportin 1 (TNPO1), transcript variant 2, mRNA.	ILMN_95895	TNPO1	5
433	0.0003077	0.0112627	1.40164	ILMN_1716687	Info	Homo sapiens tropomyosin 1 (alpha) (TPM1), transcript variant 7, mRNA.	ILMN_8006	TPM1	15	immunology
434	0.0003086	0.0112696	1.25895	ILMN_1674740	Info	PREDICTED: Homo sapiens hypothetical protein LOC651876 (LOC651876), mRNA.	ILMN_36375	LOC651876
435	0.0003131	0.0113736	0.758929	ILMN_1803811	Info	Homo sapiens tribbles homolog 1 (Drosophila) (TRIB1), mRNA.	ILMN_29203	TRIB1	8
436	0.0003132	0.0113736	1.31327	ILMN_1806037	Info	Homo sapiens thymidine kinase 1, soluble (TK1), mRNA.	ILMN_30154	TK1		Pyrimidine metabolism, gene_regulation, immunology, pharmacology, transcription
437	0.0003136	0.0113736	1.20779	ILMN_1679995	Info	Homo sapiens membrane protein, palmitoylated 6 (MAGUK p55 subfamily member 6) (MPP6), mRNA.	ILMN_28432	MPP6	7
438	0.0003145	0.0113802	1.22931	ILMN_1746137	Info	Homo sapiens suppression of tumorigenicity 7 (ST7), transcript variant b, mRNA.	ILMN_15870	ST7	7
439	0.0003171	0.0114249	1.24646	ILMN_1652008	Info	Homo sapiens chromosome 15 open reading frame 23 (C15orf23), mRNA.	ILMN_28790	C15orf23	15
440	0.0003178	0.0114249	1.25371	ILMN_1657893	Info	Homo sapiens thioredoxin reductase 2 (TXNRD2), nuclear gene encoding mitochondrial protein, mRNA.	ILMN_17461	TXNRD2	22	Pyrimidine metabolism
441	0.0003179	0.0114249	1.44993	ILMN_1876219	Info	UI-CF-EN1-ael-e-06-18-UI.r18 UI-CF-EN1 Homo sapiens cDNA clone UI-CF-EN1-ael-e-06-18-UI 5, mRNA sequence	ILMN_113827
442	0.0003192	0.0114457	1.23082	ILMN_2389114	Info	Homo sapiens fidgetin-like 1 (FIGNL1), transcript variant 1, mRNA.	ILMN_182635	FIGNL1	7
443	0.0003227	0.0115191	0.739075	ILMN_2375879	Info	Homo sapiens vascular endothelial growth factor A (VEGFA), transcript variant 2, mRNA.	ILMN_5540	VEGFA	6	Actions of Nitric Oxide in the Heart, Hypoxia-Inducible Factor in the Cardiovascular System, VEGF, Hypoxia, and Angiogenesis, Cytokine-cytokine receptor interaction, Focal adhesion, mTOR signaling pathway, VEGF signaling pathway
444	0.0003227	0.0115191	1.1781	ILMN_1653443	Info	Homo sapiens cyclin-dependent kinase 2 (CDK2), transcript variant 1, mRNA.	ILMN_12332	CDK2	12	CDK Regulation of DNA Replication, Cell Cycle: G1/S Check Point , Cyclin E Destruction Pathway, Cyclins and Cell Cycle Regulation, E2F1 Destruction Pathway, Influence of Ras and Rho proteins on G1 to S Transition, p53 Signaling Pathway, RB Tumor Suppressor/Checkpoint Signaling in response to DNA damage, Regulation of p27 Phosphorylation during Cell Cycle Progression, Cell cycle, cell_cycle, cell_…
445	0.0003245	0.0115573	1.40368	ILMN_1810729	Info	Homo sapiens ubiquitin-like 3 (UBL3), mRNA.	ILMN_25010	UBL3	13
446	0.0003264	0.0115907	1.30312	ILMN_1805410	Info	Homo sapiens chromosome 15 open reading frame 48 (C15orf48), transcript variant 2, mRNA.	ILMN_2226	C15orf48	15
447	0.0003269	0.0115907	0.724671	ILMN_2384122	Info	Homo sapiens G protein-coupled receptor 56 (GPR56), transcript variant 3, mRNA.	ILMN_23858	GPR56	16
448	0.0003292	0.0116462	1.23985	ILMN_2132809	Info	Homo sapiens Rho guanine nucleotide exchange factor (GEF) 10 (ARHGEF10), mRNA.	ILMN_11481	ARHGEF10	8
449	0.0003344	0.0118038	1.19828	ILMN_1660451	Info	Homo sapiens START domain containing 13 (STARD13), transcript variant delta, mRNA.	ILMN_4567	STARD13	13
450	0.0003365	0.0118515	1.20977	ILMN_2128750	Info	Homo sapiens pituitary tumor-transforming 1 interacting protein (PTTG1IP), mRNA.	ILMN_29076	PTTG1IP	21
451	0.000343	0.012027	1.2443	ILMN_1804051	Info	Homo sapiens sorting nexin 8 (SNX8), mRNA.	ILMN_12745	SNX8	7
452	0.000343	0.012027	1.19656	ILMN_1810037	Info	Homo sapiens RUN and SH3 domain containing 2 (RUSC2), mRNA.	ILMN_6879	RUSC2	9
453	0.0003455	0.0120879	1.17709	ILMN_2286334	Info	Homo sapiens U2-associated SR140 protein (SR140), mRNA.	ILMN_169874	SR140	3
454	0.0003466	0.0120997	0.773352	ILMN_1732923	Info	Homo sapiens signal-induced proliferation-associated 1 like 2 (SIPA1L2), mRNA.	ILMN_11345	SIPA1L2	1
455	0.0003528	0.0122596	1.21221	ILMN_1665964	Info	Homo sapiens GRB2-associated binding protein 2 (GAB2), transcript variant 1, mRNA.	ILMN_3317	GAB2	11	Fc epsilon RI signaling pathway
456	0.0003534	0.0122596	1.72407	ILMN_1718514	Info	Homo sapiens pregnancy specific beta-1-glycoprotein 6 (PSG6), transcript variant 2, mRNA.	ILMN_5053	PSG6	19
457	0.0003535	0.0122596	0.775812	ILMN_1687978	Info	Homo sapiens pleckstrin homology-like domain, family A, member 1 (PHLDA1), mRNA.	ILMN_138322	PHLDA1	12
458	0.000356	0.0123193	1.2235	ILMN_1716766	Info	Homo sapiens CCAAT/enhancer binding protein (C/EBP), gamma (CEBPG), mRNA.	ILMN_4860	CEBPG	19	gene_regulation, transcription
459	0.000357	0.012327	1.37845	ILMN_1750338	Info	Homo sapiens chromosome 10 open reading frame 47 (C10orf47), mRNA.	ILMN_6550	C10orf47	10
460	0.0003589	0.0123657	1.20979	ILMN_1807169	Info	Homo sapiens tubulointerstitial nephritis antigen-like 1 (TINAGL1), mRNA.	ILMN_28140	TINAGL1	1
461	0.0003603	0.0123842	1.28647	ILMN_2294274	Info	Homo sapiens S100P binding protein (S100PBP), transcript variant 1, mRNA.	ILMN_28656	S100PBP	1
462	0.000361	0.0123842	0.783901	ILMN_1663399	Info	Homo sapiens TIMP metallopeptidase inhibitor 4 (TIMP4), mRNA.	ILMN_9434	TIMP4	3	Inhibition of Matrix Metalloproteinases, misc
463	0.0003649	0.0124909	0.838986	ILMN_1667295	Info	Homo sapiens vasorin (VASN), mRNA.	ILMN_138591	VASN	16
464	0.0003658	0.0124948	1.38646	ILMN_1666122	Info	Homo sapiens HEG homolog 1 (zebrafish) (HEG1), mRNA.	ILMN_44323	HEG1	3
465	0.0003707	0.0126215	1.52803	ILMN_1657847	Info	Homo sapiens Sad1 and UNC84 domain containing 1 (SUNC1), transcript variant 1, mRNA.	ILMN_5330	SUNC1	7
466	0.0003719	0.0126215	1.23815	ILMN_2394276	Info	Homo sapiens dystonin (DST), transcript variant 1, mRNA.	ILMN_161952	DST	6
467	0.0003719	0.0126215	1.19566	ILMN_2381138	Info	Homo sapiens SEH1-like (S. cerevisiae) (SEH1L), transcript variant 1, mRNA.	ILMN_1506	SEH1L	18
468	0.0003729	0.0126284	0.82849	ILMN_1776519	Info	Homo sapiens RAP1 GTPase activating protein (RAP1GAP), mRNA.	ILMN_13405	RAP1GAP	1
469	0.0003738	0.0126319	1.20728	ILMN_2214355	Info	Homo sapiens RAB30, member RAS oncogene family (RAB30), mRNA.	ILMN_27838	RAB30	11
470	0.0003758	0.0126725	1.26149	ILMN_2191803	Info	Homo sapiens myopalladin (MYPN), mRNA.	ILMN_27889	MYPN	10
471	0.0003791	0.0127363	1.26362	ILMN_2041101	Info	Homo sapiens annexin A2 pseudogene 1 (ANXA2P1) on chromosome 4.	ILMN_10494	ANXA2P1	4
472	0.0003793	0.0127363	0.803211	ILMN_1798288	Info	Homo sapiens MOB1, Mps One Binder kinase activator-like 2C (yeast) (MOBKL2C), transcript variant 1, mRNA.	ILMN_7594	MOBKL2C	1
473	0.000381	0.0127663	0.676636	ILMN_1763666	Info	Homo sapiens aldehyde dehydrogenase 3 family, member B2 (ALDH3B2), transcript variant 2, mRNA.	ILMN_2447	ALDH3B2	11	Glycolysis / Gluconeogenesis, Histidine metabolism, Metabolism of xenobiotics by cytochrome P450, Phenylalanine metabolism, Tyrosine metabolism
474	0.0003841	0.0128227	1.20059	ILMN_1751097	Info	Homo sapiens cAMP responsive element binding protein 3-like 2 (CREB3L2), mRNA.	ILMN_12716	CREB3L2	7
475	0.0003843	0.0128227	0.806778	ILMN_1677466	Info	Homo sapiens dual specificity phosphatase 6 (DUSP6), transcript variant 1, mRNA.	ILMN_5440	DUSP6	12	Regulation of MAP Kinase Pathways Through Dual Specificity Phosphatases, MAPK signaling pathway
476	0.0003909	0.0130155	0.796511	ILMN_1890614	Info	Homo sapiens cDNA FLJ34755 fis, clone NHNPC1000034	ILMN_81208
477	0.0003934	0.0130713	1.20875	ILMN_1680494	Info	Homo sapiens pre-mRNA cleavage factor I, 59 kDa subunit (FLJ12529), mRNA.	ILMN_23711	FLJ12529	11
478	0.000395	0.013097	0.838342	ILMN_1715189	Info	Homo sapiens LIM homeobox 6 (LHX6), transcript variant 2, mRNA.	ILMN_18108	LHX6	9
479	0.0003985	0.0131603	1.34211	ILMN_1721876	Info	Homo sapiens TIMP metallopeptidase inhibitor 2 (TIMP2), mRNA.	ILMN_1046	TIMP2	17	Inhibition of Matrix Metalloproteinases, angiogenesis
480	0.0003989	0.0131603	1.19544	ILMN_2184184	Info	Homo sapiens annexin A1 (ANXA1), mRNA.	ILMN_14184	ANXA1	9	Corticosteroids and cardioprotection
481	0.0003994	0.0131603	0.815633	ILMN_1676528	Info	Homo sapiens butyrophilin, subfamily 3, member A2 (BTN3A2), mRNA.	ILMN_29654	BTN3A2	6
482	0.0004017	0.0132086	0.746482	ILMN_1684306	Info	Homo sapiens S100 calcium binding protein A4 (S100A4), transcript variant 2, mRNA.	ILMN_8896	S100A4	1	immunology
483	0.0004067	0.0133398	1.24825	ILMN_1748272	Info	Homo sapiens mitogen-activated protein kinase kinase kinase 7 interacting protein 3 (MAP3K7IP3), mRNA.	ILMN_7294	MAP3K7IP3	X
484	0.0004075	0.0133398	1.29189	ILMN_1856315	Info	Homo sapiens cDNA FLJ34428 fis, clone HLUNG2000761	ILMN_95224
485	0.0004085	0.0133398	1.18816	ILMN_1720373	Info	Homo sapiens solute carrier family 7 (cationic amino acid transporter, y+ system), member 5 (SLC7A5), mRNA.	ILMN_25446	SLC7A5	16
486	0.0004098	0.0133398	0.533238	ILMN_1780255	Info	Homo sapiens kallikrein-related peptidase 6 (KLK6), transcript variant B, mRNA.	ILMN_11560	KLK6	19
487	0.0004099	0.0133398	1.18559	ILMN_2087702	Info	Homo sapiens myosin, heavy chain 9, non-muscle (MYH9), mRNA.	ILMN_183555	MYH9	22	Regulation of actin cytoskeleton, Tight junction
488	0.0004167	0.013504	1.2674	ILMN_2353327	Info	Homo sapiens ring finger protein 38 (RNF38), transcript variant 2, mRNA.	ILMN_165505	RNF38	9
489	0.0004175	0.013504	0.745838	ILMN_1810835	Info	Homo sapiens small proline-rich protein 3 (SPRR3), transcript variant 1, mRNA.	ILMN_10478	SPRR3	1
490	0.0004175	0.013504	1.24443	ILMN_1675507	Info	Homo sapiens A kinase (PRKA) anchor protein 2 (AKAP2), mRNA.	ILMN_22024	AKAP2	9
491	0.0004209	0.0135711	0.806787	ILMN_1811468	Info	Homo sapiens iroquois homeobox 3 (IRX3), mRNA.	ILMN_4354	IRX3	16
492	0.0004224	0.0135711	1.22951	ILMN_1677765	Info	Homo sapiens low density lipoprotein receptor-related protein 8, apolipoprotein e receptor (LRP8), transcript variant 3, mRNA.	ILMN_2030	LRP8	1	Lissencephaly gene (LIS1) in neuronal migration and development, Reelin Signaling Pathway
493	0.0004226	0.0135711	1.21252	ILMN_1788955	Info	Homo sapiens PDZ and LIM domain 1 (elfin) (PDLIM1), mRNA.	ILMN_6142	PDLIM1	10
494	0.000423	0.0135711	1.15784	ILMN_1721128	Info	Homo sapiens translocase of outer mitochondrial membrane 34 (TOMM34), nuclear gene encoding mitochondrial protein, mRNA.	ILMN_23426	TOMM34	20
495	0.0004249	0.0136045	0.831169	ILMN_1737949	Info	Homo sapiens galactosamine (N-acetyl)-6-sulfate sulfatase (Morquio syndrome, mucopolysaccharidosis type IVA) (GALNS), mRNA.	ILMN_8615	GALNS	16	Glycan structures - degradation, Glycosaminoglycan degradation
496	0.0004306	0.0137411	0.794727	ILMN_1654560	Info	Homo sapiens toll-like receptor 6 (TLR6), mRNA.	ILMN_31648	TLR6	4	Toll-like receptor signaling pathway
497	0.0004309	0.0137411	1.20842	ILMN_1791099	Info	Homo sapiens TRIM6-TRIM34 (TRIM6-TRIM34), mRNA.	ILMN_17137	TRIM6-TRIM34	11
498	0.0004346	0.0138313	1.28317	ILMN_1692938	Info	Homo sapiens phosphoserine aminotransferase 1 (PSAT1), transcript variant 2, mRNA.	ILMN_17460	PSAT1	9	Glycine, serine and threonine metabolism, Vitamin B6 metabolism
499	0.0004438	0.0140958	1.22077	ILMN_2350634	Info	Homo sapiens EGF-containing fibulin-like extracellular matrix protein 1 (EFEMP1), transcript variant 2, mRNA.	ILMN_41104	EFEMP1	2
500	0.0004473	0.0141568	1.29476	ILMN_1874689	Info	Homo sapiens primary neuroblastoma cDNA, clone:Nbla10527, full insert sequence	ILMN_111989
501	0.0004477	0.0141568	0.839656	ILMN_1735157	Info	Homo sapiens UDP-N-acetyl-alpha-D-galactosamine:polypeptide N-acetylgalactosaminyltransferase 12 (GalNAc-T12) (GALNT12), mRNA.	ILMN_15198	GALNT12	9	Glycan structures - biosynthesis 1, O-Glycan biosynthesis
502	0.0004484	0.0141568	1.23619	ILMN_1719290	Info	Homo sapiens crystallin, zeta (quinone reductase)-like 1 (CRYZL1), transcript variant 2, mRNA.	ILMN_17071	CRYZL1	21
503	0.0004496	0.0141664	0.838929	ILMN_2240457	Info	Homo sapiens hippocalcin-like 1 (HPCAL1), transcript variant 2, mRNA.	ILMN_12582	HPCAL1	2
504	0.0004528	0.0142389	0.761104	ILMN_1709634	Info	Homo sapiens carboxymethylenebutenolidase homolog (Pseudomonas) (CMBL), mRNA.	ILMN_1485	CMBL	5
505	0.0004595	0.014421	1.25204	ILMN_2188204	Info	Homo sapiens ATG12 autophagy related 12 homolog (S. cerevisiae) (ATG12), mRNA.	ILMN_164969	ATG12	5	Regulation of autophagy
506	0.0004629	0.014499	0.819924	ILMN_1759772	Info	Homo sapiens leucine rich repeat containing 56 (LRRC56), mRNA.	ILMN_13407	LRRC56	11
507	0.0004683	0.0146392	0.70098	ILMN_1699695	Info	Homo sapiens tumor necrosis factor receptor superfamily, member 21 (TNFRSF21), mRNA.	ILMN_9651	TNFRSF21	6	Cytokine-cytokine receptor interaction
508	0.0004711	0.0146978	1.23912	ILMN_1679041	Info	Homo sapiens solute carrier family 3 (activators of dibasic and neutral amino acid transport), member 2 (SLC3A2), transcript variant 6, mRNA.	ILMN_12826	SLC3A2	11
509	0.0004729	0.0147249	1.22083	ILMN_1720526	Info	Homo sapiens centromere protein N (CENPN), mRNA.	ILMN_10665	CENPN	16
510	0.0004786	0.0148732	1.31267	ILMN_2340027	Info	Homo sapiens tetraspanin 4 (TSPAN4), transcript variant 6, mRNA.	ILMN_26489	TSPAN4	11
511	0.0004799	0.0148844	0.737343	ILMN_1677814	Info	Homo sapiens ATP-binding cassette, sub-family C (CFTR/MRP), member 3 (ABCC3), mRNA.	ILMN_8120	ABCC3	17	Multi-Drug Resistance Factors, Nuclear Receptors in Lipid Metabolism and Toxicity
512	0.0004829	0.0149482	0.793458	ILMN_1765109	Info	Homo sapiens tumor necrosis factor receptor superfamily, member 25 (TNFRSF25), transcript variant 10, mRNA.	ILMN_14916	TNFRSF25	1	Induction of apoptosis through DR3 and DR4/5 Death Receptors , Cytokine-cytokine receptor interaction
513	0.0004887	0.0150983	1.23615	ILMN_2367469	Info	Homo sapiens cysteinyl-tRNA synthetase (CARS), transcript variant 4, mRNA.	ILMN_172747	CARS	11	Aminoacyl-tRNA biosynthesis, Cysteine metabolism
514	0.0004898	0.0151028	0.712721	ILMN_2405628	Info	Homo sapiens topoisomerase (DNA) I, mitochondrial (TOP1MT), nuclear gene encoding mitochondrial protein, mRNA.	ILMN_15321	TOP1MT	8
515	0.000493	0.015172	1.5429	ILMN_1736939	Info	Homo sapiens UDP-glucose ceramide glucosyltransferase (UGCG), mRNA.	ILMN_26228	UGCG	9	Glycan structures - biosynthesis 2, Sphingolipid metabolism
516	0.0004977	0.0152869	1.23365	ILMN_1903914	Info	Homo sapiens cDNA FLJ26188 fis, clone ADG04821	ILMN_81225
517	0.0005	0.0153074	0.711256	ILMN_2063168	Info	Homo sapiens mal, T-cell differentiation protein-like (MALL), mRNA.	ILMN_17870	MALL	2	immunology
518	0.0005003	0.0153074	1.33949	ILMN_1754103	Info	Homo sapiens claudin 11 (oligodendrocyte transmembrane protein) (CLDN11), mRNA.	ILMN_17073	CLDN11	3	Cell adhesion molecules (CAMs), Leukocyte transendothelial migration, Tight junction
519	0.000503	0.0153592	1.28146	ILMN_1810725	Info	Homo sapiens family with sequence similarity 129, member A (FAM129A), transcript variant 2, mRNA.	ILMN_6530	FAM129A	1
520	0.0005042	0.0153592	1.28688	ILMN_2093674	Info	Homo sapiens glia maturation factor, beta (GMFB), mRNA.	ILMN_14672	GMFB	14
521	0.0005049	0.0153592	1.23457	ILMN_1704842	Info	Homo sapiens ADP-ribosylation factor-like 4A (ARL4A), transcript variant 3, mRNA.	ILMN_137291	ARL4A	7
522	0.000507	0.0153936	0.644211	ILMN_2132599	Info	Homo sapiens ankyrin repeat domain 22 (ANKRD22), mRNA.	ILMN_7804	ANKRD22	10
523	0.0005131	0.015549	1.27672	ILMN_1661372	Info	Homo sapiens jub, ajuba homolog (Xenopus laevis) (JUB), transcript variant 1, mRNA.	ILMN_21167	JUB	14
524	0.0005159	0.0155924	1.31724	ILMN_1837167	Info	HESC3_16_C05.g1_A036 Human embryonic stem cells Homo sapiens cDNA clone IMAGE:7476876 5, mRNA sequence	ILMN_127877
525	0.0005165	0.0155924	1.72469	ILMN_1801776	Info	Homo sapiens pregnancy specific beta-1-glycoprotein 9 (PSG9), mRNA.	ILMN_17742	PSG9	19
526	0.000522	0.0156905	1.27626	ILMN_1694588	Info	Homo sapiens complement component 4 binding protein, beta (C4BPB), transcript variant 3, mRNA.	ILMN_16247	C4BPB	1	Complement and coagulation cascades, immunology
527	0.0005225	0.0156905	1.23045	ILMN_1691237	Info	Homo sapiens CAP, adenylate cyclase-associated protein, 2 (yeast) (CAP2), mRNA.	ILMN_27367	CAP2	6
528	0.0005243	0.0156905	0.83908	ILMN_1780268	Info	Homo sapiens chromosome 1 open reading frame 56 (C1orf56), mRNA.	ILMN_22326	C1orf56	1
529	0.0005243	0.0156905	1.23944	ILMN_1778308	Info	Homo sapiens collagen, type IV, alpha 4 (COL4A4), mRNA.	ILMN_17787	COL4A4	2	Cell Communication, ECM-receptor interaction, Focal adhesion, angiogenesis
530	0.0005247	0.0156905	1.26868	ILMN_1676336	Info	Homo sapiens arylacetamide deacetylase-like 1 (AADACL1), mRNA.	ILMN_24560	AADACL1	3
531	0.0005265	0.0157147	1.21151	ILMN_1688953	Info	Homo sapiens Rho GTPase activating protein 19 (ARHGAP19), mRNA.	ILMN_22028	ARHGAP19	10
532	0.0005289	0.0157566	0.839649	ILMN_1699421	Info	Homo sapiens annexin A10 (ANXA10), mRNA.	ILMN_20600	ANXA10	4
533	0.0005314	0.0158014	0.736487	ILMN_2111237	Info	Homo sapiens meningioma (disrupted in balanced translocation) 1 (MN1), mRNA.	ILMN_177685	MN1	22
534	0.000533	0.0158193	1.25527	ILMN_1792384	Info	Homo sapiens hyaluronan binding protein 4 (HABP4), mRNA.	ILMN_21135	HABP4	9
535	0.0005346	0.0158372	1.24927	ILMN_1733390	Info	Homo sapiens La ribonucleoprotein domain family, member 2 (LARP2), transcript variant 3, mRNA.	ILMN_9962	LARP2	4
536	0.0005366	0.0158667	1.2049	ILMN_1838863	Info	Homo sapiens cDNA FLJ41846 fis, clone NT2RI3003162	ILMN_96961
537	0.0005441	0.0159835	1.21153	ILMN_1765254	Info	Homo sapiens zinc finger protein 655 (ZNF655), transcript variant 5, mRNA.	ILMN_3621	ZNF655	7
538	0.0005446	0.0159835	0.570313	ILMN_2399463	Info	Homo sapiens vav 3 guanine nucleotide exchange factor (VAV3), transcript variant 1, mRNA.	ILMN_173489	VAV3	1	B cell receptor signaling pathway, Fc epsilon RI signaling pathway, Focal adhesion, Leukocyte transendothelial migration, Natural killer cell mediated cytotoxicity, Regulation of actin cytoskeleton, T cell receptor signaling pathway
539	0.0005449	0.0159835	1.25164	ILMN_1662049	Info	Homo sapiens 1-acylglycerol-3-phosphate O-acyltransferase 5 (lysophosphatidic acid acyltransferase, epsilon) (AGPAT5), mRNA.	ILMN_9737	AGPAT5	8
540	0.0005458	0.0159835	0.710334	ILMN_2168520	Info	Homo sapiens chromosome 11 open reading frame 70 (C11orf70), mRNA.	ILMN_20631	C11orf70	11
541	0.0005462	0.0159835	1.40511	ILMN_1805842	Info	Homo sapiens four and a half LIM domains 1 (FHL1), mRNA.	ILMN_7975	FHL1	X
542	0.0005466	0.0159835	1.22156	ILMN_1677305	Info	Homo sapiens poliovirus receptor (PVR), mRNA.	ILMN_2476	PVR	19	Cell adhesion molecules (CAMs), immunology
543	0.0005494	0.0160358	1.21319	ILMN_2230862	Info	Homo sapiens glycogenin 1 (GYG1), mRNA.	ILMN_22958	GYG1	3
544	0.0005625	0.0163754	1.20857	ILMN_1857017	Info	Homo sapiens mRNA; cDNA DKFZp761E1721 (from clone DKFZp761E1721)	ILMN_110668
545	0.0005631	0.0163754	0.722922	ILMN_1681301	Info	Homo sapiens absent in melanoma 2 (AIM2), mRNA.	ILMN_10231	AIM2	1
546	0.0005657	0.0163812	1.19495	ILMN_2404906	Info	Homo sapiens shugoshin-like 1 (S. pombe) (SGOL1), transcript variant C1, mRNA.	ILMN_14464	SGOL1	3
547	0.0005661	0.0163812	1.21307	ILMN_1704196	Info	Homo sapiens desmoglein 2 (DSG2), mRNA.	ILMN_653	DSG2	18	Cell Communication
548	0.0005664	0.0163812	1.22918	ILMN_1655563	Info	Homo sapiens KIAA0427 (KIAA0427), mRNA.	ILMN_2842	KIAA0427	18
549	0.0005726	0.0164979	1.25585	ILMN_1740291	Info	Homo sapiens polymerase (DNA directed), theta (POLQ), mRNA.	ILMN_10389	POLQ	3	DNA polymerase
550	0.0005736	0.0164979	0.765599	ILMN_1659273	Info	PREDICTED: Homo sapiens hypothetical LOC441408, transcript variant 1 (LOC441408), mRNA.	ILMN_31941	LOC441408	9
551	0.0005743	0.0164979	1.24886	ILMN_1714223	Info	Homo sapiens leucine zipper-EF-hand containing transmembrane protein 2 (LETM2), mRNA.	ILMN_4457	LETM2	8
552	0.0005746	0.0164979	1.35183	ILMN_2052208	Info	Homo sapiens growth arrest and DNA-damage-inducible, alpha (GADD45A), mRNA.	ILMN_17355	GADD45A	1	ATM Signaling Pathway, Cell Cycle: G2/M Checkpoint, Hypoxia and p53 in the Cardiovascular system, p53 Signaling Pathway, Cell cycle, MAPK signaling pathway
553	0.0005758	0.0165024	1.23852	ILMN_2056975	Info	Homo sapiens hypoxanthine phosphoribosyltransferase 1 (Lesch-Nyhan syndrome) (HPRT1), mRNA.	ILMN_182790	HPRT1	X	Purine metabolism, immunology, pharmacology
554	0.0005787	0.0165157	1.69867	ILMN_2281810	Info	Homo sapiens pregnancy specific beta-1-glycoprotein 4 (PSG4), transcript variant 1, mRNA.	ILMN_7967	PSG4	19
555	0.000579	0.0165157	1.14912	ILMN_1718061	Info	PREDICTED: Homo sapiens hypothetical protein FLJ12688 (FLJ12688), mRNA.	ILMN_32758	FLJ12688	16
556	0.0005799	0.0165157	0.731769	ILMN_2382829	Info	Homo sapiens peroxiredoxin 2 (PRDX2), nuclear gene encoding mitochondrial protein, transcript variant 3, mRNA.	ILMN_8956	PRDX2	19
557	0.0005813	0.0165157	1.33087	ILMN_1722753	Info	Homo sapiens gap junction protein, alpha 5, 40kDa (GJA5), transcript variant A, mRNA.	ILMN_18173	GJA5	1	Cell Communication
558	0.0005825	0.0165157	1.22995	ILMN_1697906	Info	Homo sapiens WW domain binding protein 4 (formin binding protein 21) (WBP4), mRNA.	ILMN_665	WBP4	13
559	0.0005839	0.0165157	0.814464	ILMN_1796216	Info	Homo sapiens vasohibin 1 (VASH1), mRNA.	ILMN_4905	VASH1	14
560	0.0005839	0.0165157	0.805487	ILMN_2050023	Info	Homo sapiens coiled-coil domain containing 23 (CCDC23), mRNA.	ILMN_26398	CCDC23	1
561	0.0005846	0.0165157	1.31714	ILMN_2041222	Info	Homo sapiens hypothetical protein FLJ40504 (FLJ40504), mRNA.	ILMN_176567	FLJ40504	17
562	0.0005872	0.0165597	1.35524	ILMN_1810418	Info	Homo sapiens lamin B receptor (LBR), transcript variant 1, mRNA.	ILMN_7414	LBR	1
563	0.0005925	0.0166795	1.17898	ILMN_1781580	Info	Homo sapiens brain protein I3 (BRI3), mRNA.	ILMN_27636	BRI3	7
564	0.0005975	0.0167904	1.21236	ILMN_1695491	Info	Homo sapiens chromosome 8 open reading frame 32 (C8orf32), mRNA.	ILMN_574	C8orf32	8
565	0.0006001	0.0168336	1.18207	ILMN_1679731	Info	Homo sapiens solute carrier family 15, member 4 (SLC15A4), mRNA.	ILMN_2279	SLC15A4	12
566	0.0006049	0.0169383	1.23194	ILMN_1671971	Info	PREDICTED: Homo sapiens hypothetical LOC644743 (LOC644743), mRNA.	ILMN_45753	LOC644743	1
567	0.0006078	0.0169895	1.31791	ILMN_1685714	Info	Homo sapiens inhibin, beta B (activin AB beta polypeptide) (INHBB), mRNA.	ILMN_7166	INHBB	2	Cytokine-cytokine receptor interaction, TGF-beta signaling pathway, development
568	0.0006182	0.0172497	0.781854	ILMN_1812262	Info	Homo sapiens discoidin domain receptor tyrosine kinase 1 (DDR1), transcript variant 1, mRNA.	ILMN_10004	DDR1	6
569	0.0006221	0.0173281	0.762046	ILMN_2154115	Info	Homo sapiens pleckstrin and Sec7 domain containing 4 (PSD4), mRNA.	ILMN_513	PSD4	2
570	0.0006243	0.0173312	0.771882	ILMN_2376502	Info	Homo sapiens Rho-related BTB domain containing 1 (RHOBTB1), transcript variant 2, mRNA.	ILMN_13219	RHOBTB1	10
571	0.0006244	0.0173312	0.81521	ILMN_1664265	Info	Homo sapiens EPH receptor A1 (EPHA1), mRNA.	ILMN_26326	EPHA1	7	Axon guidance, tsonc
572	0.0006279	0.017373	1.17649	ILMN_2396292	Info	Homo sapiens zinc finger protein 655 (ZNF655), transcript variant 2, mRNA.	ILMN_2330	ZNF655	7
573	0.0006281	0.017373	1.21542	ILMN_1756705	Info	Homo sapiens CTF18, chromosome transmission fidelity factor 18 homolog (S. cerevisiae) (CHTF18), mRNA.	ILMN_28360	CHTF18	16
574	0.0006325	0.0174643	0.824254	ILMN_2295518	Info	Homo sapiens trophinin (TRO), transcript variant 6, mRNA.	ILMN_32618	TRO	X
575	0.0006359	0.0175163	1.31681	ILMN_2212909	Info	Homo sapiens maternal embryonic leucine zipper kinase (MELK), mRNA.	ILMN_161976	MELK	9
576	0.0006368	0.0175163	0.744895	ILMN_1715684	Info	Homo sapiens laminin, beta 3 (LAMB3), transcript variant 1, mRNA.	ILMN_1092	LAMB3	1	Cell Communication, ECM-receptor interaction, Focal adhesion
577	0.0006377	0.0175163	1.21955	ILMN_1733110	Info	Homo sapiens Ras association (RalGDS/AF-6) domain family (N-terminal) member 7 (RASSF7), mRNA.	ILMN_12457	RASSF7	11
578	0.0006426	0.0175787	1.19689	ILMN_1796923	Info	Homo sapiens exonuclease NEF-sp (LOC81691), mRNA.	ILMN_17520	LOC81691	16
579	0.0006427	0.0175787	0.830606	ILMN_2311166	Info	Homo sapiens integrin, beta 5 (ITGB5), mRNA. XM_944688 XM_944693	ILMN_24189	ITGB5	3	ECM-receptor interaction, Focal adhesion, Regulation of actin cytoskeleton, cell_signaling, immunology, metastasis
580	0.0006433	0.0175787	0.873823	ILMN_2229839	Info	Homo sapiens RAP2B, member of RAS oncogene family (RAP2B), mRNA.	ILMN_178464	RAP2B	3	Phospholipase C-epsilon pathway, tsonc
581	0.0006446	0.0175839	0.816733	ILMN_1779257	Info	Homo sapiens CD40 molecule, TNF receptor superfamily member 5 (CD40), transcript variant 1, mRNA.	ILMN_22820	CD40	20	Antigen Dependent B Cell Activation, B Lymphocyte Cell Surface Molecules, Bystander B Cell Activation, CD40L Signaling Pathway, Dendritic cells in regulating TH1 and TH2 Development, Th1/Th2 Differentiation, Cell adhesion molecules (CAMs), Cytokine-cytokine receptor interaction, Toll-like receptor signaling pathway
582	0.0006499	0.0176894	1.47224	ILMN_1716264	Info	Homo sapiens ankyrin repeat domain 1 (cardiac muscle) (ANKRD1), mRNA.	ILMN_15273	ANKRD1	10
583	0.0006507	0.0176894	1.26926	ILMN_1680037	Info	Homo sapiens family with sequence similarity 65, member A (FAM65A), mRNA.	ILMN_17641	FAM65A	16
584	0.0006523	0.0176904	0.817888	ILMN_1803882	Info	Homo sapiens vascular endothelial growth factor A (VEGFA), transcript variant 3, mRNA.	ILMN_5181	VEGFA	6	Actions of Nitric Oxide in the Heart, Hypoxia-Inducible Factor in the Cardiovascular System, VEGF, Hypoxia, and Angiogenesis, Cytokine-cytokine receptor interaction, Focal adhesion, mTOR signaling pathway, VEGF signaling pathway
585	0.000653	0.0176904	1.22913	ILMN_1713174	Info	Homo sapiens t-complex 11 (mouse)-like 1 (TCP11L1), mRNA.	ILMN_20680	TCP11L1	11
586	0.0006548	0.0176904	1.25169	ILMN_1678690	Info	Homo sapiens ureidopropionase, beta (UPB1), mRNA.	ILMN_9777	UPB1	22	beta-Alanine metabolism, Pantothenate and CoA biosynthesis, Pyrimidine metabolism
587	0.0006552	0.0176904	0.840449	ILMN_1749327	Info	Homo sapiens mitogen-activated protein kinase 13 (MAPK13), mRNA.	ILMN_534	MAPK13	6	Keratinocyte Differentiation, MAPKinase Signaling Pathway, Stathmin and breast cancer resistance to antimicrotubule agents, Epithelial cell signaling in Helicobacter pylori infection, Fc epsilon RI signaling pathway, GnRH signaling pathway, Leukocyte transendothelial migration, MAPK signaling pathway, Toll-like receptor signaling pathway, VEGF signaling pathway
588	0.0006573	0.0177164	0.81426	ILMN_1680774	Info	PREDICTED: Homo sapiens similar to NACHT, leucine rich repeat and PYD (pyrin domain) containing 1, transcript variant 1 (LOC730994), mRNA.	ILMN_24485	LOC730994
589	0.0006584	0.0177164	0.807459	ILMN_1785252	Info	Homo sapiens solute carrier family 26, member 6 (SLC26A6), transcript variant 3, mRNA.	ILMN_5076	SLC26A6	3
590	0.0006623	0.0177912	0.706603	ILMN_1683635	Info	Homo sapiens chromosome 11 open reading frame 70 (C11orf70), mRNA.	ILMN_20631	C11orf70	11
591	0.0006645	0.0178201	0.731086	ILMN_1714433	Info	Homo sapiens MARCKS-like 1 (MARCKSL1), mRNA.	ILMN_17241	MARCKSL1	1
592	0.0006688	0.0178248	0.79684	ILMN_1838691	Info	BX116929 Soares_multiple_sclerosis_2NbHMSP Homo sapiens cDNA clone IMAGp998E17622, mRNA sequence	ILMN_72769
593	0.0006688	0.0178248	1.23212	ILMN_2199676	Info	Homo sapiens centrosomal protein 152kDa (CEP152), mRNA.	ILMN_570	CEP152	15
594	0.0006694	0.0178248	0.752714	ILMN_2230892	Info	Homo sapiens interleukin 10 receptor, beta (IL10RB), mRNA.	ILMN_26097	IL10RB	21	Cytokine-cytokine receptor interaction, Jak-STAT signaling pathway, immunology
595	0.0006696	0.0178248	1.22878	ILMN_1741594	Info	Homo sapiens chloride channel 6 (CLCN6), transcript variant ClC-6d, mRNA.	ILMN_6195	CLCN6	1
596	0.0006703	0.0178248	1.1918	ILMN_2291891	Info	Homo sapiens cofilin 2 (muscle) (CFL2), transcript variant 1, mRNA.	ILMN_4219	CFL2	14	Axon guidance, Regulation of actin cytoskeleton
597	0.0006778	0.0179905	0.857265	ILMN_1727049	Info	PREDICTED: Homo sapiens similar to solute carrier family 29 (nucleoside transporters), member 4 (LOC402509), mRNA.	ILMN_33853	LOC402509
598	0.0006788	0.0179905	1.25366	ILMN_1898938	Info	hx21e11.y1 Human primary human ocular pericytes. Equalized (hx) Homo sapiens cDNA clone hx21e11 5, mRNA sequence	ILMN_80341
599	0.0006806	0.017993	1.21549	ILMN_1663684	Info	PREDICTED: Homo sapiens ATPase type 13A3, transcript variant 3 (ATP13A3), mRNA.	ILMN_31429	ATP13A3
600	0.000682	0.017993	1.33614	ILMN_2193706	Info	Homo sapiens harakiri, BCL2 interacting protein (contains only BH3 domain) (HRK), mRNA.	ILMN_9421	HRK	12	signal_transduction
601	0.0006823	0.017993	0.84337	ILMN_1739942	Info	Homo sapiens amyotrophic lateral sclerosis 2 (juvenile) chromosome region, candidate 13 (ALS2CR13), mRNA.	ILMN_29052	ALS2CR13	2
602	0.0006847	0.0180263	1.24956	ILMN_1824362	Info	BX105338 Soares_pregnant_uterus_NbHPU Homo sapiens cDNA clone IMAGp998C114347, mRNA sequence	ILMN_77929
603	0.0006902	0.0181409	1.20872	ILMN_2405521	Info	Homo sapiens methylenetetrahydrofolate dehydrogenase (NADP+ dependent) 2, methenyltetrahydrofolate cyclohydrolase (MTHFD2), nuclear gene encoding mitochondrial protein, transcript variant 2, mRNA.	ILMN_167475	MTHFD2	2	Glyoxylate and dicarboxylate metabolism, One carbon pool by folate
604	0.0006936	0.018191	1.19264	ILMN_1716913	Info	Homo sapiens trafficking protein particle complex 1 (TRAPPC1), mRNA.	ILMN_8184	TRAPPC1	17
605	0.0006944	0.018191	0.776843	ILMN_1658494	Info	Homo sapiens chromosome 13 open reading frame 15 (C13orf15), mRNA.	ILMN_14549	C13orf15	13
606	0.0007008	0.0183228	1.22781	ILMN_1684316	Info	Homo sapiens muscleblind-like 2 (Drosophila) (MBNL2), transcript variant 1, mRNA.	ILMN_5842	MBNL2	13
607	0.0007019	0.0183228	1.31037	ILMN_1683598	Info	Homo sapiens acyl-CoA synthetase long-chain family member 4 (ACSL4), transcript variant 1, mRNA.	ILMN_12915	ACSL4	X	Adipocytokine signaling pathway, Fatty acid metabolism, PPAR signaling pathway
608	0.0007029	0.0183228	1.21611	ILMN_1706825	Info	Homo sapiens protein kinase N2 (PKN2), mRNA.	ILMN_12035	PKN2	1
609	0.0007051	0.01835	1.28519	ILMN_2410929	Info	Homo sapiens 3'-phosphoadenosine 5'-phosphosulfate synthase 2 (PAPSS2), transcript variant 1, mRNA.	ILMN_9981	PAPSS2	10	Purine metabolism, Selenoamino acid metabolism, Sulfur metabolism
610	0.0007064	0.0183537	1.27906	ILMN_1684158	Info	Homo sapiens glutamic pyruvate transaminase (alanine aminotransferase) 2 (GPT2), mRNA.	ILMN_5354	GPT2	16	Alanine and aspartate metabolism, Carbon fixation, Glutamate metabolism
611	0.000712	0.0184439	0.765709	ILMN_1808999	Info	Homo sapiens Rho guanine nucleotide exchange factor (GEF) 19 (ARHGEF19), mRNA.	ILMN_20302	ARHGEF19	1
612	0.0007122	0.0184439	1.1739	ILMN_1686388	Info	PREDICTED: Homo sapiens similar to tropomyosin 3 isoform 2 (LOC644330), mRNA.	ILMN_42347	LOC644330	19
613	0.0007171	0.0185405	1.15208	ILMN_1761348	Info	Homo sapiens zinc finger protein 530 (ZNF530), mRNA.	ILMN_16961	ZNF530	19
614	0.00072	0.0185851	0.772089	ILMN_1750974	Info	Homo sapiens S100 calcium binding protein A9 (calgranulin B) (S100A9), mRNA.	ILMN_25646	S100A9	1
615	0.0007238	0.0186529	0.833777	ILMN_2413779	Info	Homo sapiens seizure related 6 homolog (mouse)-like 2 (SEZ6L2), transcript variant 2, mRNA.	ILMN_1006	SEZ6L2	16
616	0.0007263	0.0186869	1.253	ILMN_1661189	Info	Homo sapiens zinc finger and BTB domain containing 41 (ZBTB41), mRNA.	ILMN_7261	ZBTB41	1
617	0.0007309	0.0187748	1.22095	ILMN_1715546	Info	PREDICTED: Homo sapiens similar to hypothetical protein FLJ10307 (LOC441191), misc RNA.	ILMN_39396	LOC441191
618	0.0007332	0.0188034	1.15757	ILMN_2403946	Info	Homo sapiens fasciculation and elongation protein zeta 2 (zygin II) (FEZ2), transcript variant 1, mRNA.	ILMN_4341	FEZ2	2
619	0.0007357	0.018837	1.35317	ILMN_1651365	Info	Homo sapiens zinc finger, BED-type containing 2 (ZBED2), mRNA.	ILMN_4927	ZBED2	3
620	0.0007411	0.0189447	1.16776	ILMN_1687724	Info	Homo sapiens RAP1, GTP-GDP dissociation stimulator 1 (RAP1GDS1), mRNA.	ILMN_32302	RAP1GDS1	4
621	0.0007619	0.019445	0.852703	ILMN_2415536	Info	Homo sapiens signal-induced proliferation-associated gene 1 (SIPA1), transcript variant 1, mRNA.	ILMN_17494	SIPA1	11	Leukocyte transendothelial migration, immunology
622	0.0007637	0.0194596	1.19744	ILMN_1751086	Info	Homo sapiens atlastin 3 (ATL3), mRNA.	ILMN_20827	ATL3	11
623	0.0007679	0.0195006	1.28871	ILMN_2205999	Info	Homo sapiens oncostatin M receptor (OSMR), mRNA.	ILMN_165419	OSMR	5	Cytokine-cytokine receptor interaction, Jak-STAT signaling pathway
624	0.0007681	0.0195006	0.852419	ILMN_1814022	Info	Homo sapiens nuclear receptor subfamily 1, group H, member 3 (NR1H3), mRNA.	ILMN_1807	NR1H3	11	FXR and LXR Regulation of Cholesterol Metabolism, Mechanism of Gene Regulation by Peroxisome Proliferators via PPARa(alpha), Nuclear Receptors in Lipid Metabolism and Toxicity, PPAR signaling pathway
625	0.000769	0.0195006	1.28911	ILMN_1728083	Info	Homo sapiens eukaryotic translation initiation factor 4E binding protein 2 (EIF4EBP2), mRNA.	ILMN_16446	EIF4EBP2	10
626	0.0007725	0.0195581	0.744854	ILMN_1740418	Info	Homo sapiens cytochrome P450, family 27, subfamily B, polypeptide 1 (CYP27B1), nuclear gene encoding mitochondrial protein, mRNA.	ILMN_15226	CYP27B1	12	Nuclear Receptors in Lipid Metabolism and Toxicity, Biosynthesis of steroids
627	0.0007776	0.0195696	1.21401	ILMN_2281186	Info	Homo sapiens Rho-guanine nucleotide exchange factor (RGNEF), mRNA.	ILMN_181360	RGNEF	5
628	0.0007777	0.0195696	1.2647	ILMN_1682599	Info	Homo sapiens G protein-coupled receptor, family C, group 5, member A (GPRC5A), mRNA.	ILMN_23940	GPRC5A	12
629	0.0007792	0.0195696	0.739142	ILMN_1712684	Info	Homo sapiens family with sequence similarity 20, member C (FAM20C), mRNA.	ILMN_5460	FAM20C	7
630	0.00078	0.0195696	0.816397	ILMN_2382505	Info	Homo sapiens solute carrier family 22 (organic cation transporter), member 18 (SLC22A18), transcript variant 1, mRNA.	ILMN_20563	SLC22A18	11
631	0.0007808	0.0195696	1.28678	ILMN_1662097	Info	Homo sapiens solute carrier family 25, member 43 (SLC25A43), mRNA.	ILMN_1479	SLC25A43	X
632	0.0007812	0.0195696	1.20805	ILMN_1734190	Info	Homo sapiens transcription elongation factor A (SII)-like 3 (TCEAL3), transcript variant 1, mRNA.	ILMN_20249	TCEAL3	X
633	0.0007816	0.0195696	1.19735	ILMN_1683859	Info	Homo sapiens solute carrier family 7 (cationic amino acid transporter, y+ system), member 1 (SLC7A1), mRNA.	ILMN_22619	SLC7A1	13	metabolism
634	0.0007864	0.0196418	0.798931	ILMN_2261876	Info	Homo sapiens midkine (neurite growth-promoting factor 2) (MDK), transcript variant 1, mRNA.	ILMN_3786	MDK	11
635	0.0007874	0.0196418	0.71797	ILMN_1707434	Info	PREDICTED: Homo sapiens similar to solute carrier family 25, member 37 (LOC653778), mRNA.	ILMN_32201	LOC653778	8
636	0.0007882	0.0196418	0.829763	ILMN_2086105	Info	Homo sapiens sprouty homolog 4 (Drosophila) (SPRY4), mRNA.	ILMN_27154	SPRY4	5	Jak-STAT signaling pathway
637	0.0007944	0.0197516	1.21936	ILMN_1811472	Info	Homo sapiens kinesin family member 23 (KIF23), transcript variant 2, mRNA.	ILMN_11802	KIF23	15
638	0.0007951	0.0197516	1.24745	ILMN_2083469	Info	Homo sapiens insulin receptor substrate 2 (IRS2), mRNA.	ILMN_167991	IRS2	13	Adipocytokine signaling pathway, Insulin signaling pathway, Type II diabetes mellitus
639	0.0008001	0.0198359	0.782744	ILMN_1726809	Info	Homo sapiens basic helix-loop-helix domain containing, class B, 3 (BHLHB3), mRNA.	ILMN_21793	BHLHB3	12	Circadian rhythm
640	0.0008025	0.0198359	1.16023	ILMN_2412244	Info	Homo sapiens neurofibromin 2 (bilateral acoustic neuroma) (NF2), transcript variant 5, mRNA.	ILMN_27070	NF2	22	immunology, tsonc
641	0.000803	0.0198359	1.28365	ILMN_1692742	Info	Homo sapiens DENN/MADD domain containing 3 (DENND3), mRNA.	ILMN_26437	DENND3	8
642	0.0008035	0.0198359	0.69101	ILMN_1692177	Info	Homo sapiens TSC22 domain family, member 1 (TSC22D1), transcript variant 2, mRNA.	ILMN_26720	TSC22D1	13
643	0.0008049	0.0198396	0.737876	ILMN_1714700	Info	Homo sapiens tribbles homolog 2 (Drosophila) (TRIB2), mRNA.	ILMN_1571	TRIB2	2
644	0.0008124	0.0199707	1.2905	ILMN_1670353	Info	Homo sapiens RAD51 associated protein 1 (RAD51AP1), mRNA.	ILMN_25046	RAD51AP1	12
645	0.0008139	0.0199707	0.759149	ILMN_1815745	Info	Homo sapiens SRY (sex determining region Y)-box 4 (SOX4), mRNA.	ILMN_17456	SOX4	6	gene_regulation, immunology, transcription
646	0.000814	0.0199707	1.21365	ILMN_1794473	Info	Homo sapiens PHD finger protein 17 (PHF17), transcript variant S, mRNA.	ILMN_26400	PHF17	4
647	0.0008231	0.0201628	1.16386	ILMN_2230577	Info	Homo sapiens RAB guanine nucleotide exchange factor (GEF) 1 (RABGEF1), mRNA.	ILMN_4118	RABGEF1	7
648	0.0008247	0.0201708	1.25006	ILMN_1753196	Info	Homo sapiens pituitary tumor-transforming 1 (PTTG1), mRNA.	ILMN_11067	PTTG1	5	Cell cycle
649	0.0008304	0.0202789	1.33025	ILMN_1708934	Info	Homo sapiens adrenomedullin (ADM), mRNA.	ILMN_29514	ADM	11	angiogenesis
650	0.000833	0.0203111	0.776041	ILMN_1688158	Info	Homo sapiens cytochrome b5 reductase 4 (CYB5R4), mRNA.	ILMN_137297	CYB5R4	6
651	0.0008464	0.0206061	1.34295	ILMN_1729216	Info	Homo sapiens crystallin, alpha B (CRYAB), mRNA.	ILMN_6827	CRYAB	11	immunology
652	0.0008509	0.0206352	1.25858	ILMN_1692864	Info	Homo sapiens PDZ and LIM domain 5 (PDLIM5), transcript variant 1, mRNA.	ILMN_12134	PDLIM5	4
653	0.0008511	0.0206352	1.21829	ILMN_2355776	Info	Homo sapiens G protein-coupled receptor kinase interactor 2 (GIT2), transcript variant 3, mRNA.	ILMN_14065	GIT2	12	Agrin in Postsynaptic Differentiation
654	0.0008526	0.0206352	1.1646	ILMN_1742124	Info	Homo sapiens KIAA1128 (KIAA1128), mRNA.	ILMN_138576	KIAA1128	10
655	0.0008528	0.0206352	0.815529	ILMN_1752728	Info	Homo sapiens fucosidase, alpha-L- 1, tissue (FUCA1), mRNA.	ILMN_14069	FUCA1	1	Glycan structures - degradation, N-Glycan degradation, immunology
656	0.0008569	0.0207028	0.670067	ILMN_1785699	Info	Homo sapiens parathyroid hormone-like hormone (PTHLH), transcript variant 3, mRNA.	ILMN_4025	PTHLH	12
657	0.000859	0.0207044	1.50071	ILMN_1697733	Info	PREDICTED: Homo sapiens cystatin E/M (CST6), mRNA.	ILMN_20022	CST6
658	0.0008601	0.0207044	0.512212	ILMN_1729801	Info	Homo sapiens S100 calcium binding protein A8 (S100A8), mRNA.	ILMN_13072	S100A8	1	immunology
659	0.0008617	0.0207044	1.22902	ILMN_1705032	Info	Homo sapiens SEH1-like (S. cerevisiae) (SEH1L), transcript variant 2, mRNA.	ILMN_1392	SEH1L	18
660	0.0008625	0.0207044	1.17745	ILMN_1724994	Info	Homo sapiens collagen, type IV, alpha 2 (COL4A2), mRNA.	ILMN_1015	COL4A2	13	Cell Communication, ECM-receptor interaction, Focal adhesion, angiogenesis
661	0.0008635	0.0207044	1.20796	ILMN_1704621	Info	Homo sapiens WD repeat domain 44 (WDR44), mRNA.	ILMN_17171	WDR44	X
662	0.0008672	0.0207617	0.803343	ILMN_1724194	Info	Homo sapiens aminopeptidase-like 1 (NPEPL1), mRNA.	ILMN_4395	NPEPL1	20
663	0.0008723	0.0208523	1.22072	ILMN_2062620	Info	Homo sapiens N-myristoyltransferase 2 (NMT2), mRNA.	ILMN_168721	NMT2	10
664	0.0008739	0.0208591	0.764661	ILMN_1787981	Info	Homo sapiens microfibrillar-associated protein 2 (MFAP2), transcript variant 1, mRNA.	ILMN_14313	MFAP2	1	immunology
665	0.0008758	0.020873	0.765668	ILMN_1758731	Info	Homo sapiens cytochrome P450, family 2, subfamily J, polypeptide 2 (CYP2J2), mRNA.	ILMN_26094	CYP2J2	1	Eicosanoid Metabolism, Arachidonic acid metabolism, Linoleic acid metabolism, pharmacology
666	0.0008778	0.0208893	1.21427	ILMN_1737146	Info	Homo sapiens translocation associated membrane protein 1 (TRAM1), mRNA.	ILMN_3604	TRAM1	8
667	0.0008796	0.0209007	0.750963	ILMN_1802027	Info	Homo sapiens microsomal glutathione S-transferase 2 (MGST2), mRNA.	ILMN_8759	MGST2	4	Glutathione metabolism, Metabolism of xenobiotics by cytochrome P450, pharmacology
668	0.0008827	0.0209283	0.837484	ILMN_1656938	Info	PREDICTED: Homo sapiens hypothetical protein LOC731486 (LOC731486), mRNA.	ILMN_9690	LOC731486
669	0.0008834	0.0209283	0.8141	ILMN_1668743	Info	PREDICTED: Homo sapiens hypothetical LOC728069 (LOC728069), mRNA.	ILMN_2260	LOC728069	12
670	0.0008856	0.020932	1.26054	ILMN_1771376	Info	Homo sapiens phosphoprotein enriched in astrocytes 15 (PEA15), mRNA.	ILMN_4632	PEA15	1
671	0.0008862	0.020932	1.13934	ILMN_2109343	Info	Homo sapiens small glutamine-rich tetratricopeptide repeat (TPR)-containing, beta (SGTB), mRNA.	ILMN_20375	SGTB	5
672	0.0008899	0.0209881	1.1837	ILMN_1797342	Info	Homo sapiens formin binding protein 1 (FNBP1), mRNA.	ILMN_16114	FNBP1	9
673	0.0008921	0.0210088	1.20098	ILMN_1779376	Info	Homo sapiens glycogen synthase kinase 3 beta (GSK3B), mRNA.	ILMN_7421	GSK3B	3	ALK in cardiac myocytes, Cell Cycle: G1/S Check Point , Deregulation of CDK5 in Alzheimers Disease, Inactivation of Gsk3 by AKT causes accumulation of b-catenin in Alveolar Macrophages, Multi-step Regulation of Transcription by Pitx2, NFAT and Hypertrophy of the heart (Transcription in the broken heart), Phosphoinositides and their downstream targets., Presenilin action in Notch and Wnt signaling…
674	0.0008949	0.0210434	0.860477	ILMN_1664294	Info	Homo sapiens leucine proline-enriched proteoglycan (leprecan) 1 (LEPRE1), mRNA.	ILMN_7267	LEPRE1	1
675	0.0008984	0.0210759	1.31461	ILMN_2093389	Info	Homo sapiens small nuclear RNA activating complex, polypeptide 1, 43kDa (SNAPC1), mRNA.	ILMN_177713	SNAPC1	14
676	0.0008996	0.0210759	1.18122	ILMN_1797310	Info	Homo sapiens ATPase, H+ transporting, lysosomal 34kDa, V1 subunit D (ATP6V1D), mRNA.	ILMN_26737	ATP6V1D	14	ATP synthesis, Epithelial cell signaling in Helicobacter pylori infection, Oxidative phosphorylation
677	0.0009014	0.0210759	1.26604	ILMN_1796130	Info	PREDICTED: Homo sapiens hypothetical protein LOC221710 (LOC221710), mRNA.	ILMN_39336	LOC221710	6
678	0.0009016	0.0210759	0.837773	ILMN_1706935	Info	Homo sapiens coiled-coil domain containing 136 (CCDC136), mRNA.	ILMN_10978	CCDC136	7
679	0.0009032	0.0210822	1.18673	ILMN_1815626	Info	Homo sapiens 7-dehydrocholesterol reductase (DHCR7), mRNA.	ILMN_2138	DHCR7	11	Biosynthesis of steroids
680	0.000906	0.0211165	1.19734	ILMN_2330787	Info	Homo sapiens FERM domain containing 6 (FRMD6), transcript variant 2, mRNA.	ILMN_25287	FRMD6	14
681	0.0009078	0.0211273	0.798232	ILMN_1728885	Info	PREDICTED: Homo sapiens KIAA1644 protein (KIAA1644), mRNA.	ILMN_42657	KIAA1644
682	0.0009122	0.0211986	1.25149	ILMN_1788166	Info	Homo sapiens TTK protein kinase (TTK), mRNA.	ILMN_24472	TTK	6	cell_cycle, cell_signaling, signal_transduction
683	0.0009138	0.0212047	1.21639	ILMN_1676305	Info	Homo sapiens PTK2 protein tyrosine kinase 2 (PTK2), transcript variant 1, mRNA.	ILMN_20899	PTK2	8	Agrin in Postsynaptic Differentiation, Angiotensin II mediated activation of JNK Pathway via Pyk2 dependent signaling, Apoptotic Signaling in Response to DNA Damage, Aspirin Blocks Signaling Pathway Involved in Platelet Activation, CCR3 signaling in Eosinophils, Cell to Cell Adhesion Signaling, CXCR4 Signaling Pathway, Erk and PI-3 Kinase Are Necessary for Collagen Binding in Corneal Epithelia, H…
684	0.0009265	0.021468	1.2775	ILMN_1687319	Info	Homo sapiens solute carrier organic anion transporter family, member 1B3 (SLCO1B3), mRNA.	ILMN_6985	SLCO1B3	12
685	0.000929	0.0214926	1.1741	ILMN_1698191	Info	Homo sapiens sex comb on midleg-like 2 (Drosophila) (SCML2), mRNA.	ILMN_2704	SCML2	X
686	0.0009312	0.0214926	0.611206	ILMN_1656310	Info	Homo sapiens indoleamine-pyrrole 2,3 dioxygenase (INDO), mRNA.	ILMN_7704	INDO	8	Tryptophan metabolism
687	0.0009329	0.0214926	0.843434	ILMN_1737475	Info	Homo sapiens abhydrolase domain containing 11 (ABHD11), mRNA.	ILMN_20200	ABHD11	7
688	0.0009349	0.0214926	0.616137	ILMN_1801307	Info	Homo sapiens tumor necrosis factor (ligand) superfamily, member 10 (TNFSF10), mRNA.	ILMN_22827	TNFSF10	3	Induction of apoptosis through DR3 and DR4/5 Death Receptors , Apoptosis, Cytokine-cytokine receptor interaction, Natural killer cell mediated cytotoxicity
689	0.0009357	0.0214926	0.762588	ILMN_1745079	Info	Homo sapiens tripartite motif-containing 2 (TRIM2), mRNA.	ILMN_24873	TRIM2	4
690	0.0009357	0.0214926	0.773691	ILMN_1691508	Info	Homo sapiens plasminogen activator, urokinase receptor (PLAUR), transcript variant 2, mRNA.	ILMN_24538	PLAUR	19	Complement and coagulation cascades, angiogenesis
691	0.0009442	0.0216565	1.16877	ILMN_1870111	Info	Homo sapiens cDNA FLJ41455 fis, clone BRSTN2012284	ILMN_96645
692	0.0009492	0.0217397	1.24387	ILMN_1869897	Info	Homo sapiens cDNA clone IMAGE:5297467	ILMN_71879
693	0.0009533	0.0218021	1.32609	ILMN_1694491	Info	Homo sapiens cyclin G1 (CCNG1), transcript variant 2, mRNA.	ILMN_9417	CCNG1	5
694	0.0009573	0.0218351	0.709098	ILMN_1669046	Info	Homo sapiens forkhead box Q1 (FOXQ1), mRNA.	ILMN_9965	FOXQ1	6
695	0.0009575	0.0218351	1.23665	ILMN_1655904	Info	Homo sapiens receptor tyrosine kinase-like orphan receptor 1 (ROR1), transcript variant 1, mRNA.	ILMN_3567	ROR1	1
696	0.0009605	0.0218721	1.34332	ILMN_1715991	Info	Homo sapiens serum deprivation response (phosphatidylserine binding protein) (SDPR), mRNA.	ILMN_11513	SDPR	2
697	0.0009671	0.0219908	1.26037	ILMN_1802251	Info	Homo sapiens pituitary tumor-transforming 1 interacting protein (PTTG1IP), mRNA.	ILMN_29076	PTTG1IP	21
698	0.000969	0.0220024	1.18776	ILMN_1726064	Info	Homo sapiens PAK1 interacting protein 1 (PAK1IP1), mRNA.	ILMN_24423	PAK1IP1	6
699	0.0009726	0.0220526	1.17358	ILMN_2364971	Info	Homo sapiens protein phosphatase 2, regulatory subunit B', gamma isoform (PPP2R5C), transcript variant 4, mRNA.	ILMN_14010	PPP2R5C	14	signal_transduction
700	0.00098	0.0221728	0.852391	ILMN_1806275	Info	Homo sapiens adenosine deaminase, tRNA-specific 3, TAD3 homolog (S. cerevisiae) (ADAT3), mRNA.	ILMN_5119	ADAT3	19
701	0.0009807	0.0221728	1.18349	ILMN_1691080	Info	Homo sapiens olfactory receptor, family 6, subfamily B, member 1 (OR6B1), mRNA.	ILMN_27881	OR6B1	7
702	0.0009834	0.0222021	0.764311	ILMN_2054019	Info	Homo sapiens ISG15 ubiquitin-like modifier (ISG15), mRNA.	ILMN_6174	ISG15	1
703	0.000986	0.0222224	0.817833	ILMN_1762861	Info	Homo sapiens major histocompatibility complex, class I, F (HLA-F), transcript variant 1, mRNA.	ILMN_3012	HLA-F	6	Antigen processing and presentation, Cell adhesion molecules (CAMs), Type I diabetes mellitus, immunology
704	0.0009871	0.0222224	1.20688	ILMN_1796589	Info	Homo sapiens thyroid hormone receptor interactor 13 (TRIP13), mRNA.	ILMN_15061	TRIP13	5
705	0.00099	0.022256	1.20506	ILMN_1778319	Info	Homo sapiens dermokine (DMKN), transcript variant 1, mRNA.	ILMN_29352	DMKN	19
706	0.0009942	0.0223188	0.851446	ILMN_1792679	Info	Homo sapiens integrin, alpha 5 (fibronectin receptor, alpha polypeptide) (ITGA5), mRNA.	ILMN_6497	ITGA5	12	ECM-receptor interaction, Focal adhesion, Hematopoietic cell lineage, Regulation of actin cytoskeleton, cell_signaling, immunology, metastasis
707	0.0009975	0.0223612	1.28054	ILMN_1793894	Info	Homo sapiens anaphase promoting complex subunit 13 (ANAPC13), mRNA.	ILMN_29125	ANAPC13	3
'Observed v. Expected' table of GO classes and parent classes, in list of 707 genes shown above:
Only GO classes and parent classes with at least 5 observations in the selected subset and with an 'Observed vs. Expected' ratio of at least 2 are shown.
Cellular Component
GO ID	GO Term	Observed in	Expected in	Observed/
		selected subset	selected subset	Expected
GO:0008305	integrin complex	6	1.18	5.1
GO:0005581	collagen	9	2.03	4.43
GO:0005905	coated pit	6	1.6	3.74
GO:0030017	sarcomere	5	1.44	3.46
GO:0016324	apical plasma membrane	7	2.14	3.27
GO:0030016	myofibril	5	1.82	2.75
GO:0044449	contractile fiber part	5	1.87	2.67
GO:0030118	clathrin coat	5	1.98	2.53
GO:0045177	apical part of cell	7	2.89	2.42
GO:0043292	contractile fiber	5	2.09	2.4
GO:0045111	intermediate filament cytoskeleton	5	2.35	2.12
GO:0005882	intermediate filament	5	2.35	2.12
GO:0043296	apical junction complex	6	2.89	2.08
GO:0016327	apicolateral plasma membrane	6	3	2
Molecular Function
GO ID	GO Term	Observed in	Expected in	Observed/
		selected subset	selected subset	Expected
GO:0008034	lipoprotein binding	5	1.02	4.89
GO:0005178	integrin binding	7	1.71	4.1
GO:0016628	oxidoreductase activity, acting on the CH-CH group of donors, NAD or NADP as acceptor	5	1.25	4
GO:0033764	steroid dehydrogenase activity, acting on the CH-OH group of donors, NAD or NADP as acceptor	6	1.59	3.77
GO:0016229	steroid dehydrogenase activity	6	1.71	3.52
GO:0016706	oxidoreductase activity, acting on paired donors, with incorporation or reduction of molecular oxygen, 2-oxoglutarate as one donor, and incorporation of one atom each of oxygen into both donors	5	1.54	3.26
GO:0016667	oxidoreductase activity, acting on sulfur group of donors	6	1.88	3.2
GO:0051015	actin filament binding	5	1.59	3.14
GO:0005201	extracellular matrix structural constituent	8	2.62	3.06
GO:0005089	Rho guanyl-nucleotide exchange factor activity	8	2.79	2.87
GO:0004497	monooxygenase activity	9	3.24	2.78
GO:0008201	heparin binding	7	2.56	2.74
GO:0004896	hematopoietin/interferon-class (D200-domain) cytokine receptor activity	5	1.88	2.66
GO:0004714	transmembrane receptor protein tyrosine kinase activity	7	2.84	2.46
GO:0008509	anion transmembrane transporter activity	9	3.7	2.44
GO:0005088	Ras guanyl-nucleotide exchange factor activity	8	3.3	2.43
GO:0019901	protein kinase binding	7	2.9	2.41
GO:0016209	antioxidant activity	5	2.16	2.31
GO:0050660	FAD binding	6	2.62	2.29
GO:0019900	kinase binding	8	3.53	2.27
GO:0051213	dioxygenase activity	5	2.22	2.25
GO:0016702	oxidoreductase activity, acting on single donors with incorporation of molecular oxygen, incorporation of two atoms of oxygen	5	2.22	2.25
GO:0016701	oxidoreductase activity, acting on single donors with incorporation of molecular oxygen	5	2.22	2.25
GO:0005539	glycosaminoglycan binding	7	3.24	2.16
GO:0030247	polysaccharide binding	7	3.3	2.12
GO:0019199	transmembrane receptor protein kinase activity	7	3.35	2.09
GO:0051119	sugar transmembrane transporter activity	5	2.44	2.05
GO:0042277	peptide binding	9	4.43	2.03
Biological Process
GO ID	GO Term	Observed in	Expected in	Observed/
		selected subset	selected subset	Expected
GO:0046426	negative regulation of JAK-STAT cascade	7	0.54	13.01
GO:0033059	cellular pigmentation	5	0.48	10.45
GO:0046425	regulation of JAK-STAT cascade	7	0.9	7.81
GO:0050730	regulation of peptidyl-tyrosine phosphorylation	5	0.96	5.23
GO:0030595	leukocyte chemotaxis	5	1.08	4.65
GO:0043473	pigmentation	7	1.73	4.04
GO:0018108	peptidyl-tyrosine phosphorylation	6	1.73	3.46
GO:0016050	vesicle organization and biogenesis	7	2.03	3.44
GO:0050900	leukocyte migration	6	1.79	3.35
GO:0007259	JAK-STAT cascade	7	2.09	3.35
GO:0001932	regulation of protein amino acid phosphorylation	7	2.15	3.25
GO:0018212	peptidyl-tyrosine modification	6	1.85	3.24
GO:0050880	regulation of blood vessel size	5	1.61	3.1
GO:0035150	regulation of tube size	5	1.61	3.1
GO:0003018	vascular process in circulatory system	5	1.61	3.1
GO:0051240	positive regulation of multicellular organismal process	9	2.99	3.01
GO:0000910	cytokinesis	5	1.73	2.88
GO:0051241	negative regulation of multicellular organismal process	6	2.09	2.87
GO:0009617	response to bacterium	5	1.79	2.79
GO:0032012	regulation of ARF protein signal transduction	5	1.85	2.7
GO:0007162	negative regulation of cell adhesion	5	1.85	2.7
GO:0032011	ARF protein signal transduction	5	1.91	2.61
GO:0048771	tissue remodeling	5	1.97	2.53
GO:0030198	extracellular matrix organization and biogenesis	5	2.03	2.46
GO:0006576	biogenic amine metabolic process	6	2.45	2.45
GO:0001666	response to hypoxia	5	2.09	2.39
GO:0042325	regulation of phosphorylation	8	3.41	2.35
GO:0031399	regulation of protein modification process	7	2.99	2.34
GO:0007586	digestion	5	2.21	2.26
GO:0008643	carbohydrate transport	7	3.23	2.17
GO:0051174	regulation of phosphorus metabolic process	8	3.71	2.16
GO:0019220	regulation of phosphate metabolic process	8	3.71	2.16
GO:0042391	regulation of membrane potential	5	2.33	2.14
GO:0000079	regulation of cyclin-dependent protein kinase activity	5	2.33	2.14

## Sheet: FilteredYAP1-AMPspecific-genes
Gene symbol
ABHD11
ABL2
ACSL4
ADAM8
ADAM9
ADAT3
ADK
ADORA1
AGPAT5
AIM2
AKAP2/PALM2-AKAP2
AKNA
AKTIP
ALS2CL
ANAPC13
ANKHD1
ANKRD22
ANKRD13A
ANO2
ANXA1
ANXA10
AP1M2
APOBEC3F
ARAP3
ARHGAP19
ARHGEF3
ARHGEF10
ARL4A
ASNS
ATG12
ATL3
ATP6V1D
AZIN1
BCL11B
BMF
BOLA3
BRI3
BTBD3
BTBD11
BTN3A2
C11orf70
C14orf4
C19orf51
C1orf56
C1orf135
C20orf108
C3orf59
C4BPB
CA2
CA11
CARS
CAV1
CCDC23
CCNG1
CD40
CDR2
CEBPG
CFL2
CHPF
CHTF18
CKAP2
CLCN6
CLDN11
CLTB
CMBL
CNOT6
COL4A6
CORO1C
CPA4
CRYZL1
CTDSPL2
CTSL1
CXXC5
CYB5R4
CYP27B1
CYP2J2
CYTH3
DCP2
DCPS
DEFB103A/DEFB103B
DENND3
DEPTOR
DMKN
DSG2
DUSP14
ECM1
EDNRA
EIF4EBP2
EIF5A2
EPAS1
EPHA1
EPHA2
ERBB2IP
ETS1
FAM101B
FAM117B
FAM129A
FAM160B1
FAM18B1
FAM190B
FAM20C
FAM46B
FAM65A
FAM89B
FEZ2
FGD6
FHL1
FHL2
FKBP11
FLII
FNBP1
FUCA1
GAB2
GADD45A
GALNS
GALNT5
GALNT12
GARS
GFOD1
GFPT1
GIT2
GMFB
GNG12
GPR56
GPRC5A
GSK3B
GXYLT1
GYG1
HCP5
HERC3
HES4
HEY1
HIATL1
HLA-F
HN1L
HPCAL1
HPRT1
HPS3
HRK
HSD17B8
HSF2BP
IDO1
IL10RB
IL1RAP
IL27RA
IL28RA
IL4I1
INHBB
INPP4B
IRS2
ISG15
ISG20
ITGA5
ITGA10
ITPKA
ITSN1
KATNAL1
KIAA0427
KIAA1632
KIAA1644
KIF13B
KLK6
KRTAP2-1/KRTAP2-4
LAMB3
LARP1B
LATS2
LBR
LEPRE1
LGALS3BP
LHX6
LMO4
LPP
LRRC56
LYST
MALL
MANBA
MAP2
MAPK13
MARCKSL1
MASTL
MBNL2
MBP
MDK
MGST2
MMP1
MMP10
MN1
MOBKL2C
MPP6
MSLN
MTHFD2
MYH9
NBPF11
NDRG4
NEK7
NFE2
NFIB
NMT2
NOV
NR1H3
NRG1
NUAK2
OAF
OCEL1
OGFRL1
OR6B1
OSMR
OSTM1
OXTR
PAK1IP1
PALM2
PAPSS2
PAWR
PDLIM1
PDLIM5
PEA15
PHACTR2
PHF17
PICALM
PIGA
PKN2
PKP1
PKP2
PLAUR
PPP1R13L
PPP2R5C
PRKAG2
PRKCE
PSD4
PTGER2
PTHLH
PTK2
PTPRF
PTTG1
PTTG1IP
PVT1
RAB30
RAB31
RAB32
RABGEF1
RAD21
RAI14
RALGAPB
RAP1GAP
RAP1GDS1
RAP2B
RBMS2
RBMS3
RCOR2
RIOK3
RMND5A
RND3
RNF11
RNF38
RUSC2
S100A4
S100PBP
SCML2
SEH1L
SEMA4B
SERPINB7
SGOL1
SGTB
SH3RF2
SHROOM2
SIPA1
SIPA1L2
SLC15A4
SLC16A2
SLC22A15
SLC26A6
SLC30A7
SLC39A10
SLC3A2
SLC4A7
SLC4A11
SLC7A5
SLCO1B3
SMS
SNAPC1
SNX8
SPAG9
SPOCD1
ST7
STARD13
STEAP1
STEAP3
STK3
STK4
STK17B
STX11
SUN3
SUV420H1
SYT14
TCN1
TCP11L1
TEAD2
TH
THBD
TIMP4
TLR6
TMEM132A
TMOD3
TNFAIP1
TNFRSF21
TNFRSF25
TNPO1
TOMM34
TOP1MT
TRAM1
TRAPPC1
TRIM2
TRIM9
TRIM6-TRIM34
TRIP10
TSC22D1
TSPAN4
TXNRD1
TXNRD2
UBL3
UCN2
UPB1
VASH1
VASN
VAV3
VEGFA
VGLL1
VGLL3
VSTM1
WBP4
WDR44
WDYHV1
WFDC3
YOD1
YWHAZ
ZBTB41
ZFP106
ZNF365
ZNF530
